# Supplementary material for: Two thermal performance test (TPT) datasets of a single U-tube borehole heat exchanger with inlet setpoint temperatures of 30 °C and 40 °C
Source: Data Brief. 2018 Sep 8;20:1769–74. doi: 10.1016/j.dib.2018.08.215 (PMC6169374; doi:10.1016/j.dib.2018.08.215)
Supplement: Supplementary file 2 — MATLAB script for data filtering and raw data of two thermal performance tests. [file mmc2.zip]

Archive with 4 entries (3 files):
- RawData/
- RawData/TPT30_RawData_5s.xlsx
- RawData/TPT40_RawData_5s.xlsx
- TPT_RawDataProcess.m
