# Supplementary material for: Two thermal performance test (TPT) datasets of a single U-tube borehole heat exchanger with inlet setpoint temperatures of 30 °C and 40 °C
Source: Data Brief. 2018 Sep 8;20:1769–74. doi: 10.1016/j.dib.2018.08.215 (PMC6169374; doi:10.1016/j.dib.2018.08.215)
Supplement: Supplementary file 2 — MATLAB script for data filtering and raw data of two thermal performance tests. [file mmc2.zip › RawData/TPT30_RawData_5s.xlsx]

## Sheet: sheet1
Time	Elapsed Time [s]	Tf,in [°C]	Tf,out [°C]	Tf,mean [°C]	FlowRate [l/min]
01/29/2017 13:00:03	0	16.84	16.82	16.83	17.4438
01/29/2017 13:00:08	5	17	16.82	16.91	17.1625
01/29/2017 13:00:13	10	17.42	16.82	17.12	17.1313
01/29/2017 13:00:18	15	18.1	16.82	17.46	16.7313
01/29/2017 13:00:23	20	18.82	16.82	17.82	16.975
01/29/2017 13:00:28	25	19.44	16.82	18.13	17.2688
01/29/2017 13:00:33	30	19.94	16.82	18.38	17.6
01/29/2017 13:00:38	35	20.34	16.82	18.58	17.4438
01/29/2017 13:00:43	40	20.62	16.82	18.72	17.5875
01/29/2017 13:00:48	45	20.92	16.82	18.87	17.2
01/29/2017 13:00:53	50	21.1	16.82	18.96	17.7063
01/29/2017 13:00:58	55	21.28	16.82	19.05	17.2688
01/29/2017 13:01:03	60	21.4	16.82	19.11	16.8313
01/29/2017 13:01:08	65	21.48	16.82	19.15	17.0938
01/29/2017 13:01:13	70	21.6	16.82	19.21	17.4625
01/29/2017 13:01:18	75	21.76	16.82	19.29	17.375
01/29/2017 13:01:23	80	21.8	16.82	19.31	16.85
01/29/2017 13:01:28	85	21.86	16.82	19.34	16.8188
01/29/2017 13:01:33	90	21.9	16.82	19.36	17.0063
01/29/2017 13:01:38	95	21.98	16.82	19.4	16.9875
01/29/2017 13:01:43	100	22	16.82	19.41	17.075
01/29/2017 13:01:48	105	22.08	16.82	19.45	17.5875
01/29/2017 13:01:53	110	22.1	16.82	19.46	17.425
01/29/2017 13:01:58	115	22.12	16.82	19.47	17.2188
01/29/2017 13:02:03	120	22.14	16.82	19.48	17.2688
01/29/2017 13:02:08	125	22.18	16.84	19.51	17.375
01/29/2017 13:02:13	130	22.22	16.84	19.53	17.4125
01/29/2017 13:02:18	135	22.28	16.84	19.56	17.6
01/29/2017 13:02:23	140	22.3	16.84	19.57	17.375
01/29/2017 13:02:28	145	22.32	16.84	19.58	17.4438
01/29/2017 13:02:33	150	22.34	16.84	19.59	17.6563
01/29/2017 13:02:38	155	22.32	16.84	19.58	17.7563
01/29/2017 13:02:43	160	22.38	16.84	19.61	17.3938
01/29/2017 13:02:48	165	22.36	16.84	19.6	17.4438
01/29/2017 13:02:53	170	22.34	16.84	19.59	17.0063
01/29/2017 13:02:58	175	22.4	16.84	19.62	17.2875
01/29/2017 13:03:03	180	22.46	16.84	19.65	17.325
01/29/2017 13:03:08	185	22.48	16.84	19.66	16.7813
01/29/2017 13:03:13	190	22.46	16.84	19.65	17.4813
01/29/2017 13:03:18	195	22.5	16.84	19.67	17.2188
01/29/2017 13:03:23	200	22.52	16.84	19.68	16.9375
01/29/2017 13:03:28	205	22.54	16.84	19.69	16.975
01/29/2017 13:03:33	210	22.42	16.84	19.63	17.4438
01/29/2017 13:03:38	215	22.54	16.84	19.69	17.0625
01/29/2017 13:03:43	220	22.54	16.84	19.69	16.8688
01/29/2017 13:03:48	225	22.48	16.84	19.66	17.3063
01/29/2017 13:03:53	230	22.52	16.84	19.68	17.4125
01/29/2017 13:03:58	235	22.58	16.86	19.72	17.5688
01/29/2017 13:04:03	240	22.56	16.88	19.72	17.5
01/29/2017 13:04:08	245	22.54	16.94	19.74	17.2188
01/29/2017 13:04:13	250	22.56	17.04	19.8	17.3063
01/29/2017 13:04:18	255	22.58	17.18	19.88	17.325
01/29/2017 13:04:23	260	22.56	17.36	19.96	17.4625
01/29/2017 13:04:28	265	22.62	17.54	20.08	17.025
01/29/2017 13:04:33	270	22.64	17.74	20.19	17.2875
01/29/2017 13:04:38	275	22.68	17.92	20.3	17.4438
01/29/2017 13:04:43	280	22.76	18.08	20.42	17.6188
01/29/2017 13:04:48	285	22.8	18.26	20.53	17.725
01/29/2017 13:04:53	290	22.9	18.4	20.65	17.7438
01/29/2017 13:04:58	295	23.06	18.54	20.8	17.6875
01/29/2017 13:05:03	300	23.18	18.66	20.92	17.5875
01/29/2017 13:05:08	305	23.34	18.76	21.05	17.4625
01/29/2017 13:05:13	310	23.44	18.88	21.16	17.7438
01/29/2017 13:05:18	315	23.6	18.96	21.28	17.6
01/29/2017 13:05:23	320	23.74	19.04	21.39	17.3563
01/29/2017 13:05:28	325	23.86	19.12	21.49	17.6875
01/29/2017 13:05:33	330	24.08	19.18	21.63	17.2
01/29/2017 13:05:38	335	24.14	19.24	21.69	16.7625
01/29/2017 13:05:43	340	24.28	19.3	21.79	16.9375
01/29/2017 13:05:48	345	24.4	19.36	21.88	17.8813
01/29/2017 13:05:53	350	24.48	19.42	21.95	17.9
01/29/2017 13:05:58	355	24.58	19.46	22.02	17.2688
01/29/2017 13:06:03	360	24.68	19.5	22.09	17.4438
01/29/2017 13:06:08	365	24.74	19.54	22.14	17.9688
01/29/2017 13:06:13	370	24.76	19.58	22.17	17.4625
01/29/2017 13:06:18	375	24.84	19.62	22.23	17.325
01/29/2017 13:06:23	380	24.9	19.66	22.28	17.3938
01/29/2017 13:06:28	385	25.06	19.68	22.37	17.4125
01/29/2017 13:06:33	390	25.08	19.72	22.4	17.4813
01/29/2017 13:06:38	395	25.12	19.74	22.43	17.7063
01/29/2017 13:06:43	400	25.2	19.78	22.49	16.9375
01/29/2017 13:06:48	405	25.26	19.8	22.53	17.2875
01/29/2017 13:06:53	410	25.28	19.82	22.55	17.5688
01/29/2017 13:06:58	415	25.26	19.86	22.56	17.2875
01/29/2017 13:07:03	420	25.34	19.88	22.61	16.9375
01/29/2017 13:07:08	425	25.36	19.9	22.63	17.1125
01/29/2017 13:07:13	430	25.42	19.92	22.67	17.6875
01/29/2017 13:07:18	435	25.46	19.94	22.7	18.1625
01/29/2017 13:07:23	440	25.56	19.96	22.76	17.6563
01/29/2017 13:07:28	445	25.64	19.98	22.81	17.8438
01/29/2017 13:07:33	450	25.64	20	22.82	17.6875
01/29/2017 13:07:38	455	25.62	20.02	22.82	17.6
01/29/2017 13:07:43	460	25.68	20.04	22.86	17.15
01/29/2017 13:07:48	465	25.72	20.06	22.89	17.3563
01/29/2017 13:07:53	470	25.76	20.08	22.92	17.9
01/29/2017 13:07:58	475	25.8	20.1	22.95	18.125
01/29/2017 13:08:03	480	25.78	20.1	22.94	18.3375
01/29/2017 13:08:08	485	25.82	20.12	22.97	17.775
01/29/2017 13:08:13	490	25.82	20.14	22.98	17.725
01/29/2017 13:08:18	495	25.88	20.16	23.02	17.5313
01/29/2017 13:08:23	500	25.92	20.18	23.05	17.7563
01/29/2017 13:08:28	505	25.92	20.18	23.05	17.775
01/29/2017 13:08:33	510	25.98	20.22	23.1	17.2375
01/29/2017 13:08:38	515	25.96	20.24	23.1	17.3375
01/29/2017 13:08:43	520	25.98	20.26	23.12	17.7438
01/29/2017 13:08:48	525	26.02	20.3	23.16	17.6563
01/29/2017 13:08:53	530	26	20.34	23.17	17.2
01/29/2017 13:08:58	535	26.02	20.4	23.21	17.6688
01/29/2017 13:09:03	540	26.04	20.46	23.25	17.6
01/29/2017 13:09:08	545	26.06	20.52	23.29	17.6875
01/29/2017 13:09:13	550	26.12	20.58	23.35	17.375
01/29/2017 13:09:18	555	26.2	20.64	23.42	17.9188
01/29/2017 13:09:23	560	26.2	20.7	23.45	17.5125
01/29/2017 13:09:28	565	26.22	20.78	23.5	17.2875
01/29/2017 13:09:33	570	26.3	20.84	23.57	17.2875
01/29/2017 13:09:38	575	26.26	20.92	23.59	17.5
01/29/2017 13:09:43	580	26.32	20.98	23.65	17.3375
01/29/2017 13:09:48	585	26.44	21.04	23.74	17.7063
01/29/2017 13:09:53	590	26.48	21.1	23.79	17.375
01/29/2017 13:09:58	595	26.58	21.16	23.87	17.4438
01/29/2017 13:10:03	600	26.64	21.22	23.93	17.6875
01/29/2017 13:10:08	605	26.72	21.28	24	17.5688
01/29/2017 13:10:13	610	26.7	21.34	24.02	17.3938
01/29/2017 13:10:18	615	26.74	21.38	24.06	17.9875
01/29/2017 13:10:23	620	26.86	21.44	24.15	18.3188
01/29/2017 13:10:28	625	26.94	21.48	24.21	17.775
01/29/2017 13:10:33	630	26.98	21.54	24.26	17.8125
01/29/2017 13:10:38	635	27.02	21.58	24.3	18.0375
01/29/2017 13:10:43	640	27.04	21.62	24.33	17.9313
01/29/2017 13:10:48	645	27.14	21.66	24.4	17.7938
01/29/2017 13:10:53	650	27.22	21.7	24.46	17.4625
01/29/2017 13:10:58	655	27.26	21.74	24.5	16.7625
01/29/2017 13:11:03	660	27.3	21.78	24.54	17.775
01/29/2017 13:11:08	665	27.34	21.82	24.58	18.0938
01/29/2017 13:11:13	670	27.4	21.86	24.63	17.8813
01/29/2017 13:11:18	675	27.44	21.9	24.67	18.3
01/29/2017 13:11:23	680	27.5	21.94	24.72	17.775
01/29/2017 13:11:28	685	27.56	21.96	24.76	17.3375
01/29/2017 13:11:33	690	27.54	22	24.77	17.4438
01/29/2017 13:11:38	695	27.58	22.04	24.81	17.25
01/29/2017 13:11:43	700	27.68	22.06	24.87	17.8625
01/29/2017 13:11:48	705	27.72	22.1	24.91	18.1813
01/29/2017 13:11:53	710	27.7	22.14	24.92	17.55
01/29/2017 13:11:58	715	27.76	22.16	24.96	17.775
01/29/2017 13:12:03	720	27.8	22.18	24.99	17.6
01/29/2017 13:12:08	725	27.82	22.22	25.02	17.9313
01/29/2017 13:12:13	730	27.92	22.24	25.08	17.6688
01/29/2017 13:12:18	735	27.94	22.26	25.1	17.6188
01/29/2017 13:12:23	740	27.98	22.3	25.14	17.6688
01/29/2017 13:12:28	745	28	22.32	25.16	17.3563
01/29/2017 13:12:33	750	28	22.36	25.18	17.5875
01/29/2017 13:12:38	755	27.98	22.38	25.18	17.8625
01/29/2017 13:12:43	760	28.04	22.4	25.22	17.7563
01/29/2017 13:12:48	765	28.1	22.42	25.26	17.3563
01/29/2017 13:12:53	770	28.12	22.44	25.28	17.8125
01/29/2017 13:12:58	775	28.22	22.46	25.34	17.775
01/29/2017 13:13:03	780	28.22	22.48	25.35	17.6875
01/29/2017 13:13:08	785	28.24	22.5	25.37	17.9188
01/29/2017 13:13:13	790	28.22	22.54	25.38	18.0938
01/29/2017 13:13:18	795	28.28	22.56	25.42	18.0063
01/29/2017 13:13:23	800	28.3	22.58	25.44	17.775
01/29/2017 13:13:28	805	28.3	22.6	25.45	17.9875
01/29/2017 13:13:33	810	28.32	22.64	25.48	17.7938
01/29/2017 13:13:38	815	28.38	22.66	25.52	18.3875
01/29/2017 13:13:43	820	28.46	22.7	25.58	18.2125
01/29/2017 13:13:48	825	28.48	22.74	25.61	17.9875
01/29/2017 13:13:53	830	28.44	22.78	25.61	17.6
01/29/2017 13:13:58	835	28.5	22.82	25.66	18.0375
01/29/2017 13:14:03	840	28.54	22.84	25.69	17.3938
01/29/2017 13:14:08	845	28.56	22.88	25.72	17.8313
01/29/2017 13:14:13	850	28.52	22.92	25.72	17.9875
01/29/2017 13:14:18	855	28.54	22.96	25.75	17.9875
01/29/2017 13:14:23	860	28.62	23	25.81	17.9875
01/29/2017 13:14:28	865	28.66	23.04	25.85	18.2313
01/29/2017 13:14:33	870	28.72	23.08	25.9	17.8813
01/29/2017 13:14:38	875	28.72	23.1	25.91	17.8438
01/29/2017 13:14:43	880	28.78	23.14	25.96	17.6375
01/29/2017 13:14:48	885	28.78	23.18	25.98	17.9688
01/29/2017 13:14:53	890	28.78	23.22	26	18.0063
01/29/2017 13:14:58	895	28.78	23.26	26.02	17.9875
01/29/2017 13:15:03	900	28.84	23.3	26.07	17.3063
01/29/2017 13:15:08	905	28.9	23.34	26.12	17.7438
01/29/2017 13:15:13	910	28.94	23.38	26.16	17.5313
01/29/2017 13:15:18	915	29.02	23.4	26.21	17.9
01/29/2017 13:15:23	920	29.02	23.44	26.23	18.3188
01/29/2017 13:15:28	925	29.12	23.48	26.3	17.9188
01/29/2017 13:15:33	930	29.12	23.52	26.32	17.3563
01/29/2017 13:15:38	935	29.1	23.54	26.32	17.6375
01/29/2017 13:15:43	940	29.16	23.58	26.37	17.8125
01/29/2017 13:15:48	945	29.16	23.6	26.38	17.7938
01/29/2017 13:15:53	950	29.14	23.64	26.39	17.9313
01/29/2017 13:15:58	955	29.24	23.66	26.45	17.9875
01/29/2017 13:16:03	960	29.28	23.7	26.49	17.9
01/29/2017 13:16:08	965	29.34	23.74	26.54	18.1938
01/29/2017 13:16:13	970	29.36	23.76	26.56	18.2313
01/29/2017 13:16:18	975	29.36	23.8	26.58	18.1625
01/29/2017 13:16:23	980	29.36	23.82	26.59	18.0375
01/29/2017 13:16:28	985	29.4	23.84	26.62	17.775
01/29/2017 13:16:33	990	29.48	23.88	26.68	17.7563
01/29/2017 13:16:38	995	29.5	23.9	26.7	18.1063
01/29/2017 13:16:43	1000	29.58	23.92	26.75	18.0938
01/29/2017 13:16:48	1005	29.6	23.96	26.78	17.8813
01/29/2017 13:16:53	1010	29.64	23.98	26.81	17.5125
01/29/2017 13:16:58	1015	29.62	24.02	26.82	17.3563
01/29/2017 13:17:03	1020	29.58	24.04	26.81	17.6563
01/29/2017 13:17:08	1025	29.66	24.06	26.86	18.475
01/29/2017 13:17:13	1030	29.7	24.08	26.89	17.9875
01/29/2017 13:17:18	1035	29.74	24.12	26.93	18.125
01/29/2017 13:17:23	1040	29.76	24.14	26.95	17.95
01/29/2017 13:17:28	1045	29.76	24.16	26.96	17.9875
01/29/2017 13:17:33	1050	29.8	24.18	26.99	17.9875
01/29/2017 13:17:38	1055	29.8	24.22	27.01	17.4125
01/29/2017 13:17:43	1060	29.78	24.24	27.01	17.5313
01/29/2017 13:17:48	1065	29.82	24.26	27.04	17.15
01/29/2017 13:17:53	1070	29.84	24.28	27.06	17.725
01/29/2017 13:17:58	1075	29.88	24.32	27.1	17.3375
01/29/2017 13:18:03	1080	29.9	24.34	27.12	17.8438
01/29/2017 13:18:08	1085	29.94	24.36	27.15	18.2125
01/29/2017 13:18:13	1090	29.94	24.38	27.16	18.5625
01/29/2017 13:18:18	1095	29.98	24.4	27.19	18.0938
01/29/2017 13:18:23	1100	29.96	24.44	27.2	18.2125
01/29/2017 13:18:28	1105	30.02	24.46	27.24	17.5875
01/29/2017 13:18:33	1110	29.98	24.48	27.23	17.425
01/29/2017 13:18:38	1115	30	24.52	27.26	18.1938
01/29/2017 13:18:43	1120	30	24.54	27.27	17.9313
01/29/2017 13:18:48	1125	30	24.56	27.28	17.3375
01/29/2017 13:18:53	1130	29.98	24.58	27.28	17.2875
01/29/2017 13:18:58	1135	30.06	24.6	27.33	17.6875
01/29/2017 13:19:03	1140	30.04	24.64	27.34	18.6
01/29/2017 13:19:08	1145	30.08	24.66	27.37	17.9688
01/29/2017 13:19:13	1150	30.08	24.68	27.38	18.0563
01/29/2017 13:19:18	1155	30.08	24.72	27.4	17.7938
01/29/2017 13:19:23	1160	30.1	24.74	27.42	17.95
01/29/2017 13:19:28	1165	30.04	24.78	27.41	18.1625
01/29/2017 13:19:33	1170	30.08	24.8	27.44	18.3188
01/29/2017 13:19:38	1175	30.12	24.82	27.47	18.4063
01/29/2017 13:19:43	1180	30.12	24.84	27.48	18.1625
01/29/2017 13:19:48	1185	30.08	24.88	27.48	18.3375
01/29/2017 13:19:53	1190	30.08	24.9	27.49	17.55
01/29/2017 13:19:58	1195	30.14	24.92	27.53	17.55
01/29/2017 13:20:03	1200	30.12	24.96	27.54	17.9
01/29/2017 13:20:08	1205	30.18	24.98	27.58	17.55
01/29/2017 13:20:13	1210	30.18	25	27.59	17.6375
01/29/2017 13:20:18	1215	30.18	25.02	27.6	18.5438
01/29/2017 13:20:23	1220	30.18	25.06	27.62	18.0938
01/29/2017 13:20:28	1225	30.22	25.08	27.65	17.6375
01/29/2017 13:20:33	1230	30.2	25.1	27.65	17.6563
01/29/2017 13:20:38	1235	30.18	25.14	27.66	17.8438
01/29/2017 13:20:43	1240	30.16	25.16	27.66	17.5
01/29/2017 13:20:48	1245	30.12	25.18	27.65	17.8125
01/29/2017 13:20:53	1250	30.16	25.2	27.68	18.1813
01/29/2017 13:20:58	1255	30.12	25.22	27.67	18.075
01/29/2017 13:21:03	1260	30.14	25.24	27.69	18.1438
01/29/2017 13:21:08	1265	30.2	25.26	27.73	17.9313
01/29/2017 13:21:13	1270	30.24	25.3	27.77	18.2125
01/29/2017 13:21:18	1275	30.2	25.32	27.76	18.0563
01/29/2017 13:21:23	1280	30.2	25.34	27.77	17.725
01/29/2017 13:21:28	1285	30.22	25.36	27.79	17.6563
01/29/2017 13:21:33	1290	30.22	25.38	27.8	18.1438
01/29/2017 13:21:38	1295	30.18	25.4	27.79	17.95
01/29/2017 13:21:43	1300	30.14	25.42	27.78	18.4375
01/29/2017 13:21:48	1305	30.14	25.44	27.79	17.8438
01/29/2017 13:21:53	1310	30.24	25.46	27.85	18.0188
01/29/2017 13:21:58	1315	30.2	25.48	27.84	17.8125
01/29/2017 13:22:03	1320	30.2	25.48	27.84	18.4375
01/29/2017 13:22:08	1325	30.22	25.5	27.86	18.125
01/29/2017 13:22:13	1330	30.26	25.54	27.9	18.0375
01/29/2017 13:22:18	1335	30.22	25.54	27.88	17.5313
01/29/2017 13:22:23	1340	30.18	25.56	27.87	17.6188
01/29/2017 13:22:28	1345	30.14	25.58	27.86	18.075
01/29/2017 13:22:33	1350	30.18	25.6	27.89	17.9688
01/29/2017 13:22:38	1355	30.26	25.6	27.93	17.8438
01/29/2017 13:22:43	1360	30.22	25.62	27.92	17.95
01/29/2017 13:22:48	1365	30.18	25.64	27.91	17.3375
01/29/2017 13:22:53	1370	30.16	25.66	27.91	17.425
01/29/2017 13:22:58	1375	30.2	25.66	27.93	17.95
01/29/2017 13:23:03	1380	30.18	25.68	27.93	17.6188
01/29/2017 13:23:08	1385	30.14	25.7	27.92	18.3375
01/29/2017 13:23:13	1390	30.16	25.72	27.94	18.425
01/29/2017 13:23:18	1395	30.12	25.72	27.92	18.5625
01/29/2017 13:23:23	1400	30.16	25.74	27.95	17.725
01/29/2017 13:23:28	1405	30.18	25.74	27.96	18.0063
01/29/2017 13:23:33	1410	30.18	25.76	27.97	17.8625
01/29/2017 13:23:38	1415	30.22	25.76	27.99	17.55
01/29/2017 13:23:43	1420	30.18	25.78	27.98	17.5313
01/29/2017 13:23:48	1425	30.16	25.78	27.97	18.075
01/29/2017 13:23:53	1430	30.12	25.8	27.96	17.8813
01/29/2017 13:23:58	1435	30.1	25.82	27.96	18.6
01/29/2017 13:24:03	1440	30.12	25.82	27.97	18.4938
01/29/2017 13:24:08	1445	30.14	25.84	27.99	18.4063
01/29/2017 13:24:13	1450	30.16	25.86	28.01	18.2125
01/29/2017 13:24:18	1455	30.2	25.86	28.03	17.9313
01/29/2017 13:24:23	1460	30.18	25.88	28.03	17.775
01/29/2017 13:24:28	1465	30.08	25.88	27.98	18.0188
01/29/2017 13:24:33	1470	30.14	25.9	28.02	18.2688
01/29/2017 13:24:38	1475	30.1	25.9	28	17.7063
01/29/2017 13:24:43	1480	30.16	25.9	28.03	17.9188
01/29/2017 13:24:48	1485	30.1	25.92	28.01	17.9188
01/29/2017 13:24:53	1490	30.12	25.92	28.02	18.0938
01/29/2017 13:24:58	1495	30.16	25.92	28.04	17.725
01/29/2017 13:25:03	1500	30.12	25.94	28.03	18.1063
01/29/2017 13:25:08	1505	30.1	25.96	28.03	18.125
01/29/2017 13:25:13	1510	30.12	25.96	28.04	17.6375
01/29/2017 13:25:18	1515	30.12	25.98	28.05	17.9313
01/29/2017 13:25:23	1520	30.14	25.98	28.06	17.375
01/29/2017 13:25:28	1525	30.14	25.98	28.06	17.7063
01/29/2017 13:25:33	1530	30.12	25.98	28.05	18.1438
01/29/2017 13:25:38	1535	30.14	25.98	28.06	18.0063
01/29/2017 13:25:43	1540	30.08	26	28.04	17.7438
01/29/2017 13:25:48	1545	30.06	26.02	28.04	18.2313
01/29/2017 13:25:53	1550	30.06	26.02	28.04	17.6875
01/29/2017 13:25:58	1555	30.1	26.02	28.06	17.9875
01/29/2017 13:26:03	1560	30.1	26.04	28.07	17.9188
01/29/2017 13:26:08	1565	30.08	26.04	28.06	17.6188
01/29/2017 13:26:13	1570	30.12	26.04	28.08	17.3375
01/29/2017 13:26:18	1575	30.08	26.06	28.07	17.5875
01/29/2017 13:26:23	1580	30.1	26.06	28.08	18.4063
01/29/2017 13:26:28	1585	30.08	26.06	28.07	18.2813
01/29/2017 13:26:33	1590	30.08	26.08	28.08	17.775
01/29/2017 13:26:38	1595	30.1	26.08	28.09	17.7063
01/29/2017 13:26:43	1600	30.06	26.08	28.07	17.9313
01/29/2017 13:26:48	1605	30.04	26.08	28.06	18.1063
01/29/2017 13:26:53	1610	30.06	26.08	28.07	18.9125
01/29/2017 13:26:58	1615	30.08	26.1	28.09	18.5625
01/29/2017 13:27:03	1620	30.12	26.1	28.11	18.4063
01/29/2017 13:27:08	1625	30.06	26.1	28.08	18.3375
01/29/2017 13:27:13	1630	30.04	26.1	28.07	18.0563
01/29/2017 13:27:18	1635	30.08	26.1	28.09	18.0063
01/29/2017 13:27:23	1640	30.08	26.12	28.1	18.1625
01/29/2017 13:27:28	1645	30.04	26.12	28.08	17.6688
01/29/2017 13:27:33	1650	30	26.12	28.06	17.5125
01/29/2017 13:27:38	1655	30.04	26.14	28.09	17.5313
01/29/2017 13:27:43	1660	30.04	26.14	28.09	17.8625
01/29/2017 13:27:48	1665	30.08	26.14	28.11	17.8313
01/29/2017 13:27:53	1670	30.12	26.14	28.13	18.0188
01/29/2017 13:27:58	1675	30.12	26.14	28.13	17.7063
01/29/2017 13:28:03	1680	30.08	26.14	28.11	17.4125
01/29/2017 13:28:08	1685	30.06	26.16	28.11	17.7063
01/29/2017 13:28:13	1690	30.04	26.16	28.1	17.9875
01/29/2017 13:28:18	1695	30.02	26.16	28.09	17.6688
01/29/2017 13:28:23	1700	30.02	26.16	28.09	18.1438
01/29/2017 13:28:28	1705	29.98	26.16	28.07	17.8813
01/29/2017 13:28:33	1710	30.04	26.16	28.1	17.725
01/29/2017 13:28:38	1715	30	26.18	28.09	17.8313
01/29/2017 13:28:43	1720	30	26.18	28.09	18.25
01/29/2017 13:28:48	1725	30.04	26.18	28.11	18.1063
01/29/2017 13:28:53	1730	30.08	26.18	28.13	18.0063
01/29/2017 13:28:58	1735	30.16	26.18	28.17	18.1438
01/29/2017 13:29:03	1740	30.1	26.18	28.14	18.125
01/29/2017 13:29:08	1745	30.06	26.18	28.12	17.9313
01/29/2017 13:29:13	1750	30.04	26.2	28.12	18.1938
01/29/2017 13:29:18	1755	30.02	26.2	28.11	18.3875
01/29/2017 13:29:23	1760	29.98	26.2	28.09	17.95
01/29/2017 13:29:28	1765	29.98	26.22	28.1	18.1625
01/29/2017 13:29:33	1770	30	26.22	28.11	18.0188
01/29/2017 13:29:38	1775	30	26.22	28.11	17.9
01/29/2017 13:29:43	1780	30.02	26.22	28.12	17.95
01/29/2017 13:29:48	1785	30.04	26.22	28.13	17.6563
01/29/2017 13:29:53	1790	30.04	26.22	28.13	18.0563
01/29/2017 13:29:58	1795	30.08	26.22	28.15	18.4375
01/29/2017 13:30:03	1800	30.08	26.22	28.15	17.9313
01/29/2017 13:30:08	1805	30.02	26.22	28.12	17.25
01/29/2017 13:30:13	1810	30.02	26.24	28.13	18.3
01/29/2017 13:30:18	1815	30	26.24	28.12	18.2125
01/29/2017 13:30:23	1820	30	26.24	28.12	18.0375
01/29/2017 13:30:28	1825	30.04	26.24	28.14	17.725
01/29/2017 13:30:33	1830	30.04	26.24	28.14	18.1438
01/29/2017 13:30:38	1835	30.06	26.24	28.15	18.125
01/29/2017 13:30:43	1840	30.04	26.24	28.14	17.6875
01/29/2017 13:30:48	1845	30.04	26.24	28.14	18.2313
01/29/2017 13:30:53	1850	30.04	26.26	28.15	18.075
01/29/2017 13:30:58	1855	30.02	26.26	28.14	18.1063
01/29/2017 13:31:03	1860	30.02	26.26	28.14	18.4063
01/29/2017 13:31:08	1865	30.02	26.26	28.14	17.3063
01/29/2017 13:31:13	1870	30.02	26.26	28.14	17.775
01/29/2017 13:31:18	1875	30.04	26.26	28.15	17.3563
01/29/2017 13:31:23	1880	30.02	26.26	28.14	17.5688
01/29/2017 13:31:28	1885	30.02	26.26	28.14	18.4938
01/29/2017 13:31:33	1890	30.04	26.26	28.15	17.9875
01/29/2017 13:31:38	1895	30.04	26.28	28.16	18.2125
01/29/2017 13:31:43	1900	30.06	26.28	28.17	18.125
01/29/2017 13:31:48	1905	30.02	26.28	28.15	18.0063
01/29/2017 13:31:53	1910	30.02	26.3	28.16	18.0938
01/29/2017 13:31:58	1915	30.04	26.3	28.17	17.725
01/29/2017 13:32:03	1920	30	26.3	28.15	17.8625
01/29/2017 13:32:08	1925	29.98	26.3	28.14	17.7938
01/29/2017 13:32:13	1930	30.02	26.3	28.16	17.8813
01/29/2017 13:32:18	1935	30.02	26.3	28.16	17.6875
01/29/2017 13:32:23	1940	30.02	26.3	28.16	17.7563
01/29/2017 13:32:28	1945	30.02	26.3	28.16	17.8438
01/29/2017 13:32:33	1950	30.04	26.3	28.17	18.0375
01/29/2017 13:32:38	1955	30.06	26.3	28.18	17.725
01/29/2017 13:32:43	1960	30.02	26.3	28.16	17.725
01/29/2017 13:32:48	1965	30	26.32	28.16	17.7438
01/29/2017 13:32:53	1970	30	26.32	28.16	17.8313
01/29/2017 13:32:58	1975	29.98	26.32	28.15	17.7063
01/29/2017 13:33:03	1980	29.96	26.34	28.15	18.075
01/29/2017 13:33:08	1985	30	26.32	28.16	17.8125
01/29/2017 13:33:13	1990	30.04	26.32	28.18	18.0375
01/29/2017 13:33:18	1995	30.06	26.32	28.19	17.5313
01/29/2017 13:33:23	2000	30.08	26.32	28.2	17.6688
01/29/2017 13:33:28	2005	30.06	26.32	28.19	17.6375
01/29/2017 13:33:33	2010	30.08	26.32	28.2	17.9875
01/29/2017 13:33:38	2015	30.02	26.34	28.18	18.1813
01/29/2017 13:33:43	2020	29.98	26.34	28.16	17.9
01/29/2017 13:33:48	2025	29.96	26.34	28.15	18.125
01/29/2017 13:33:53	2030	29.94	26.36	28.15	18.4375
01/29/2017 13:33:58	2035	29.98	26.36	28.17	18.2813
01/29/2017 13:34:03	2040	30	26.36	28.18	18.0063
01/29/2017 13:34:08	2045	30.02	26.36	28.19	18.0063
01/29/2017 13:34:13	2050	30.04	26.36	28.2	17.8813
01/29/2017 13:34:18	2055	30.06	26.36	28.21	17.5313
01/29/2017 13:34:23	2060	30.06	26.36	28.21	17.9313
01/29/2017 13:34:28	2065	30.02	26.36	28.19	17.775
01/29/2017 13:34:33	2070	30.02	26.38	28.2	18.125
01/29/2017 13:34:38	2075	30.02	26.38	28.2	18.825
01/29/2017 13:34:43	2080	30	26.38	28.19	18.7188
01/29/2017 13:34:48	2085	29.98	26.38	28.18	17.5688
01/29/2017 13:34:53	2090	29.98	26.38	28.18	17.5688
01/29/2017 13:34:58	2095	30	26.38	28.19	17.9688
01/29/2017 13:35:03	2100	30.02	26.38	28.2	17.775
01/29/2017 13:35:08	2105	30.02	26.38	28.2	18.2688
01/29/2017 13:35:13	2110	30.04	26.38	28.21	18.3375
01/29/2017 13:35:18	2115	30	26.38	28.19	18.0063
01/29/2017 13:35:23	2120	30.02	26.4	28.21	17.5875
01/29/2017 13:35:28	2125	30.06	26.4	28.23	18.0563
01/29/2017 13:35:33	2130	29.96	26.4	28.18	17.8813
01/29/2017 13:35:38	2135	29.96	26.4	28.18	17.9313
01/29/2017 13:35:43	2140	30	26.4	28.2	17.7063
01/29/2017 13:35:48	2145	29.98	26.4	28.19	18.3375
01/29/2017 13:35:53	2150	30.04	26.4	28.22	17.6688
01/29/2017 13:35:58	2155	30.04	26.4	28.22	17.9875
01/29/2017 13:36:03	2160	30.04	26.42	28.23	17.6875
01/29/2017 13:36:08	2165	30.04	26.42	28.23	17.8625
01/29/2017 13:36:13	2170	30.04	26.42	28.23	18.1813
01/29/2017 13:36:18	2175	30.02	26.42	28.22	17.8438
01/29/2017 13:36:23	2180	30	26.42	28.21	17.2688
01/29/2017 13:36:28	2185	30	26.42	28.21	17.725
01/29/2017 13:36:33	2190	30.02	26.44	28.23	18.0188
01/29/2017 13:36:38	2195	30.06	26.44	28.25	17.9875
01/29/2017 13:36:43	2200	30.04	26.44	28.24	17.775
01/29/2017 13:36:48	2205	29.98	26.42	28.2	17.8313
01/29/2017 13:36:53	2210	29.96	26.42	28.19	18.075
01/29/2017 13:36:58	2215	29.98	26.44	28.21	17.8625
01/29/2017 13:37:03	2220	30.04	26.44	28.24	17.6563
01/29/2017 13:37:08	2225	30.02	26.44	28.23	18.35
01/29/2017 13:37:13	2230	30.06	26.44	28.25	18.5125
01/29/2017 13:37:18	2235	30.08	26.46	28.27	17.7938
01/29/2017 13:37:23	2240	30.04	26.46	28.25	17.9313
01/29/2017 13:37:28	2245	29.98	26.46	28.22	18.25
01/29/2017 13:37:33	2250	29.98	26.46	28.22	18.3188
01/29/2017 13:37:38	2255	30	26.46	28.23	18.2313
01/29/2017 13:37:43	2260	30	26.46	28.23	18.2688
01/29/2017 13:37:48	2265	29.96	26.46	28.21	17.7563
01/29/2017 13:37:53	2270	30.04	26.46	28.25	18.0063
01/29/2017 13:37:58	2275	30.02	26.46	28.24	18.475
01/29/2017 13:38:03	2280	30.06	26.46	28.26	18.0938
01/29/2017 13:38:08	2285	30.02	26.48	28.25	17.8625
01/29/2017 13:38:13	2290	29.98	26.48	28.23	18.2125
01/29/2017 13:38:18	2295	30.02	26.48	28.25	18.0375
01/29/2017 13:38:23	2300	30	26.48	28.24	18.1438
01/29/2017 13:38:28	2305	30	26.48	28.24	17.6688
01/29/2017 13:38:33	2310	30.02	26.48	28.25	17.7438
01/29/2017 13:38:38	2315	30	26.48	28.24	17.9188
01/29/2017 13:38:43	2320	30.04	26.48	28.26	18.6
01/29/2017 13:38:48	2325	30.04	26.48	28.26	18.0563
01/29/2017 13:38:53	2330	30.04	26.48	28.26	18.2813
01/29/2017 13:38:58	2335	30.02	26.5	28.26	18.2125
01/29/2017 13:39:03	2340	29.98	26.5	28.24	18.2125
01/29/2017 13:39:08	2345	29.98	26.5	28.24	18.1063
01/29/2017 13:39:13	2350	29.98	26.5	28.24	17.9875
01/29/2017 13:39:18	2355	29.98	26.5	28.24	17.8313
01/29/2017 13:39:23	2360	29.98	26.5	28.24	18.075
01/29/2017 13:39:28	2365	30.04	26.5	28.27	17.9
01/29/2017 13:39:33	2370	30.08	26.5	28.29	17.7063
01/29/2017 13:39:38	2375	30.1	26.5	28.3	17.8438
01/29/2017 13:39:43	2380	30.04	26.52	28.28	17.6688
01/29/2017 13:39:48	2385	29.98	26.52	28.25	18.0375
01/29/2017 13:39:53	2390	29.98	26.52	28.25	18.2313
01/29/2017 13:39:58	2395	30	26.52	28.26	17.4625
01/29/2017 13:40:03	2400	30	26.54	28.27	17.3063
01/29/2017 13:40:08	2405	30	26.52	28.26	17.3063
01/29/2017 13:40:13	2410	29.98	26.54	28.26	17.8625
01/29/2017 13:40:18	2415	30	26.54	28.27	18.1625
01/29/2017 13:40:23	2420	30	26.54	28.27	17.9313
01/29/2017 13:40:28	2425	30.02	26.54	28.28	17.9188
01/29/2017 13:40:33	2430	30.02	26.54	28.28	17.55
01/29/2017 13:40:38	2435	30.02	26.54	28.28	17.9688
01/29/2017 13:40:43	2440	29.98	26.54	28.26	18.1063
01/29/2017 13:40:48	2445	29.98	26.54	28.26	17.8125
01/29/2017 13:40:53	2450	30.02	26.54	28.28	17.6375
01/29/2017 13:40:58	2455	30.02	26.54	28.28	17.5313
01/29/2017 13:41:03	2460	30.02	26.56	28.29	17.8438
01/29/2017 13:41:08	2465	30	26.56	28.28	17.9875
01/29/2017 13:41:13	2470	30.02	26.56	28.29	18.1813
01/29/2017 13:41:18	2475	30.04	26.56	28.3	18.1938
01/29/2017 13:41:23	2480	30.02	26.56	28.29	18.1625
01/29/2017 13:41:28	2485	30	26.56	28.28	18.1438
01/29/2017 13:41:33	2490	30.02	26.56	28.29	18.0063
01/29/2017 13:41:38	2495	29.98	26.56	28.27	18.3188
01/29/2017 13:41:43	2500	30	26.56	28.28	18.7
01/29/2017 13:41:48	2505	29.98	26.56	28.27	18.5125
01/29/2017 13:41:53	2510	30.02	26.58	28.3	17.7438
01/29/2017 13:41:58	2515	30.06	26.58	28.32	17.4625
01/29/2017 13:42:03	2520	30.02	26.58	28.3	18.1813
01/29/2017 13:42:08	2525	30.02	26.58	28.3	18.0188
01/29/2017 13:42:13	2530	30.04	26.58	28.31	18.2125
01/29/2017 13:42:18	2535	30.02	26.58	28.3	18.1625
01/29/2017 13:42:23	2540	30	26.58	28.29	17.6375
01/29/2017 13:42:28	2545	30	26.58	28.29	17.8313
01/29/2017 13:42:33	2550	30	26.58	28.29	18.0563
01/29/2017 13:42:38	2555	30.02	26.58	28.3	18.0563
01/29/2017 13:42:43	2560	30	26.6	28.3	18.0563
01/29/2017 13:42:48	2565	30.02	26.6	28.31	18.0188
01/29/2017 13:42:53	2570	30.06	26.6	28.33	18.4375
01/29/2017 13:42:58	2575	30.04	26.58	28.31	17.6188
01/29/2017 13:43:03	2580	30.04	26.58	28.31	17.1813
01/29/2017 13:43:08	2585	30	26.58	28.29	17.4625
01/29/2017 13:43:13	2590	30.02	26.58	28.3	18.2313
01/29/2017 13:43:18	2595	30	26.6	28.3	18.1938
01/29/2017 13:43:23	2600	30	26.6	28.3	17.8125
01/29/2017 13:43:28	2605	29.98	26.62	28.3	17.6
01/29/2017 13:43:33	2610	29.96	26.62	28.29	17.775
01/29/2017 13:43:38	2615	29.96	26.62	28.29	17.9
01/29/2017 13:43:43	2620	30	26.62	28.31	18.2125
01/29/2017 13:43:48	2625	30.02	26.62	28.32	18.4938
01/29/2017 13:43:53	2630	30.02	26.62	28.32	18.2688
01/29/2017 13:43:58	2635	30.04	26.62	28.33	17.6875
01/29/2017 13:44:03	2640	30.02	26.62	28.32	17.9313
01/29/2017 13:44:08	2645	30.02	26.62	28.32	18.6313
01/29/2017 13:44:13	2650	30.02	26.62	28.32	18.25
01/29/2017 13:44:18	2655	30.02	26.62	28.32	17.6
01/29/2017 13:44:23	2660	30.02	26.62	28.32	17.55
01/29/2017 13:44:28	2665	30.04	26.64	28.34	17.6688
01/29/2017 13:44:33	2670	30	26.62	28.31	17.6188
01/29/2017 13:44:38	2675	30.02	26.62	28.32	17.9313
01/29/2017 13:44:43	2680	30.02	26.62	28.32	17.775
01/29/2017 13:44:48	2685	30	26.64	28.32	17.9313
01/29/2017 13:44:53	2690	30	26.64	28.32	17.9188
01/29/2017 13:44:58	2695	30	26.64	28.32	17.4813
01/29/2017 13:45:03	2700	30	26.64	28.32	17.5125
01/29/2017 13:45:08	2705	29.98	26.64	28.31	17.6188
01/29/2017 13:45:13	2710	30.04	26.64	28.34	17.8438
01/29/2017 13:45:18	2715	30.02	26.64	28.33	17.95
01/29/2017 13:45:23	2720	30.04	26.64	28.34	17.7063
01/29/2017 13:45:28	2725	30.02	26.64	28.33	18.075
01/29/2017 13:45:33	2730	29.98	26.64	28.31	18.35
01/29/2017 13:45:38	2735	29.96	26.64	28.3	17.8313
01/29/2017 13:45:43	2740	30	26.64	28.32	17.3563
01/29/2017 13:45:48	2745	30.02	26.66	28.34	17.6688
01/29/2017 13:45:53	2750	30.04	26.66	28.35	18.0375
01/29/2017 13:45:58	2755	30.04	26.66	28.35	18.3875
01/29/2017 13:46:03	2760	30.08	26.66	28.37	18.1438
01/29/2017 13:46:08	2765	30.06	26.66	28.36	17.8625
01/29/2017 13:46:13	2770	30.04	26.66	28.35	18.1438
01/29/2017 13:46:18	2775	30	26.66	28.33	18.1625
01/29/2017 13:46:23	2780	29.98	26.66	28.32	17.6688
01/29/2017 13:46:28	2785	29.98	26.66	28.32	17.6875
01/29/2017 13:46:33	2790	29.96	26.68	28.32	18.125
01/29/2017 13:46:38	2795	29.98	26.68	28.33	18.5625
01/29/2017 13:46:43	2800	30.02	26.68	28.35	18.1063
01/29/2017 13:46:48	2805	30.02	26.68	28.35	18.3188
01/29/2017 13:46:53	2810	30	26.68	28.34	18.0375
01/29/2017 13:46:58	2815	30	26.68	28.34	17.7438
01/29/2017 13:47:03	2820	30	26.68	28.34	18.0188
01/29/2017 13:47:08	2825	30.02	26.68	28.35	17.9688
01/29/2017 13:47:13	2830	30.02	26.68	28.35	17.8313
01/29/2017 13:47:18	2835	30.06	26.68	28.37	17.55
01/29/2017 13:47:23	2840	30.04	26.68	28.36	17.7563
01/29/2017 13:47:28	2845	30.02	26.68	28.35	17.25
01/29/2017 13:47:33	2850	30	26.68	28.34	17.6375
01/29/2017 13:47:38	2855	30.02	26.68	28.35	17.9875
01/29/2017 13:47:43	2860	30.04	26.7	28.37	18.3875
01/29/2017 13:47:48	2865	30.02	26.7	28.36	18.5625
01/29/2017 13:47:53	2870	30	26.7	28.35	18.075
01/29/2017 13:47:58	2875	29.94	26.7	28.32	18.0188
01/29/2017 13:48:03	2880	29.94	26.7	28.32	18.1438
01/29/2017 13:48:08	2885	29.98	26.7	28.34	17.9688
01/29/2017 13:48:13	2890	29.98	26.7	28.34	18.3188
01/29/2017 13:48:18	2895	30.02	26.7	28.36	17.7938
01/29/2017 13:48:23	2900	29.98	26.7	28.34	17.6375
01/29/2017 13:48:28	2905	30.04	26.7	28.37	17.6688
01/29/2017 13:48:33	2910	30.04	26.72	28.38	18.0375
01/29/2017 13:48:38	2915	30.04	26.72	28.38	17.95
01/29/2017 13:48:43	2920	30.04	26.7	28.37	18.5125
01/29/2017 13:48:48	2925	30.02	26.72	28.37	18.65
01/29/2017 13:48:53	2930	30.02	26.72	28.37	18.2125
01/29/2017 13:48:58	2935	29.98	26.72	28.35	17.3938
01/29/2017 13:49:03	2940	29.98	26.72	28.35	17.6188
01/29/2017 13:49:08	2945	30.02	26.72	28.37	17.9
01/29/2017 13:49:13	2950	30.04	26.72	28.38	18.425
01/29/2017 13:49:18	2955	30.02	26.72	28.37	17.9
01/29/2017 13:49:23	2960	30.02	26.72	28.37	18.7
01/29/2017 13:49:28	2965	30.06	26.72	28.39	18.2125
01/29/2017 13:49:33	2970	30.04	26.72	28.38	17.9313
01/29/2017 13:49:38	2975	30	26.72	28.36	17.775
01/29/2017 13:49:43	2980	29.98	26.72	28.35	18.2125
01/29/2017 13:49:48	2985	30	26.74	28.37	17.8625
01/29/2017 13:49:53	2990	30	26.74	28.37	17.8313
01/29/2017 13:49:58	2995	29.98	26.74	28.36	17.7063
01/29/2017 13:50:03	3000	30	26.74	28.37	18.3688
01/29/2017 13:50:08	3005	30.02	26.74	28.38	18.0063
01/29/2017 13:50:13	3010	30.02	26.74	28.38	17.6188
01/29/2017 13:50:18	3015	30.06	26.74	28.4	17.2188
01/29/2017 13:50:23	3020	30.06	26.74	28.4	17.4625
01/29/2017 13:50:28	3025	30.06	26.74	28.4	17.9
01/29/2017 13:50:33	3030	30	26.74	28.37	18.0938
01/29/2017 13:50:38	3035	29.96	26.74	28.35	18.2688
01/29/2017 13:50:43	3040	29.96	26.74	28.35	18.3375
01/29/2017 13:50:48	3045	29.96	26.74	28.35	17.8625
01/29/2017 13:50:53	3050	30	26.74	28.37	17.8125
01/29/2017 13:50:58	3055	30.02	26.76	28.39	17.55
01/29/2017 13:51:03	3060	30.06	26.76	28.41	18.0063
01/29/2017 13:51:08	3065	30.08	26.76	28.42	17.6
01/29/2017 13:51:13	3070	30.06	26.76	28.41	17.9
01/29/2017 13:51:18	3075	30.02	26.76	28.39	18.1813
01/29/2017 13:51:23	3080	30	26.76	28.38	18.1813
01/29/2017 13:51:28	3085	29.96	26.76	28.36	17.775
01/29/2017 13:51:33	3090	29.92	26.76	28.34	18.125
01/29/2017 13:51:38	3095	29.92	26.76	28.34	18.0563
01/29/2017 13:51:43	3100	29.96	26.76	28.36	17.8125
01/29/2017 13:51:48	3105	30.02	26.76	28.39	17.5688
01/29/2017 13:51:53	3110	30.04	26.76	28.4	17.9875
01/29/2017 13:51:58	3115	30.06	26.76	28.41	17.3938
01/29/2017 13:52:03	3120	30.08	26.76	28.42	17.7438
01/29/2017 13:52:08	3125	30.06	26.76	28.41	17.5875
01/29/2017 13:52:13	3130	30.02	26.76	28.39	18.3688
01/29/2017 13:52:18	3135	29.94	26.78	28.36	18.1938
01/29/2017 13:52:23	3140	29.94	26.78	28.36	17.6375
01/29/2017 13:52:28	3145	29.94	26.78	28.36	17.7563
01/29/2017 13:52:33	3150	29.98	26.78	28.38	17.8625
01/29/2017 13:52:38	3155	30	26.78	28.39	18.0188
01/29/2017 13:52:43	3160	30.04	26.78	28.41	17.725
01/29/2017 13:52:48	3165	30.08	26.78	28.43	17.775
01/29/2017 13:52:53	3170	30.08	26.78	28.43	17.9
01/29/2017 13:52:58	3175	30.02	26.78	28.4	17.8625
01/29/2017 13:53:03	3180	30.02	26.78	28.4	17.9313
01/29/2017 13:53:08	3185	30.02	26.78	28.4	18.3188
01/29/2017 13:53:13	3190	29.96	26.8	28.38	17.9
01/29/2017 13:53:18	3195	29.98	26.8	28.39	18.1813
01/29/2017 13:53:23	3200	30	26.8	28.4	18.3188
01/29/2017 13:53:28	3205	30.04	26.8	28.42	17.8813
01/29/2017 13:53:33	3210	30.02	26.8	28.41	18.5625
01/29/2017 13:53:38	3215	30	26.8	28.4	18.1063
01/29/2017 13:53:43	3220	30.02	26.8	28.41	17.9188
01/29/2017 13:53:48	3225	30.04	26.8	28.42	17.6
01/29/2017 13:53:53	3230	30.04	26.8	28.42	18.0938
01/29/2017 13:53:58	3235	29.98	26.8	28.39	17.9313
01/29/2017 13:54:03	3240	29.96	26.8	28.38	17.7938
01/29/2017 13:54:08	3245	30	26.8	28.4	17.2188
01/29/2017 13:54:13	3250	29.98	26.82	28.4	17.9
01/29/2017 13:54:18	3255	30	26.82	28.41	17.7563
01/29/2017 13:54:23	3260	30.06	26.82	28.44	17.9875
01/29/2017 13:54:28	3265	30.06	26.8	28.43	17.5688
01/29/2017 13:54:33	3270	30.06	26.8	28.43	17.8313
01/29/2017 13:54:38	3275	30	26.8	28.4	17.9
01/29/2017 13:54:43	3280	29.98	26.8	28.39	17.7938
01/29/2017 13:54:48	3285	29.98	26.8	28.39	17.7063
01/29/2017 13:54:53	3290	29.98	26.82	28.4	17.9688
01/29/2017 13:54:58	3295	29.96	26.82	28.39	17.6563
01/29/2017 13:55:03	3300	29.98	26.82	28.4	17.9
01/29/2017 13:55:08	3305	30	26.82	28.41	17.5
01/29/2017 13:55:13	3310	30.04	26.82	28.43	18.125
01/29/2017 13:55:18	3315	30.06	26.82	28.44	18.1938
01/29/2017 13:55:23	3320	30.08	26.82	28.45	17.7438
01/29/2017 13:55:28	3325	30.02	26.82	28.42	17.8438
01/29/2017 13:55:33	3330	30.04	26.82	28.43	17.6375
01/29/2017 13:55:38	3335	30.02	26.82	28.42	17.6375
01/29/2017 13:55:43	3340	30	26.82	28.41	17.5688
01/29/2017 13:55:48	3345	29.98	26.82	28.4	17.6875
01/29/2017 13:55:53	3350	29.98	26.84	28.41	18.3
01/29/2017 13:55:58	3355	29.98	26.84	28.41	18.075
01/29/2017 13:56:03	3360	30	26.84	28.42	18.3688
01/29/2017 13:56:08	3365	30.02	26.84	28.43	17.7563
01/29/2017 13:56:13	3370	30	26.82	28.41	17.95
01/29/2017 13:56:18	3375	30.02	26.82	28.42	18.4563
01/29/2017 13:56:23	3380	30.02	26.82	28.42	18.3188
01/29/2017 13:56:28	3385	30.06	26.82	28.44	18.0375
01/29/2017 13:56:33	3390	30.04	26.84	28.44	18.1625
01/29/2017 13:56:38	3395	29.98	26.84	28.41	18.1938
01/29/2017 13:56:43	3400	29.98	26.84	28.41	18.0938
01/29/2017 13:56:48	3405	29.96	26.84	28.4	17.9313
01/29/2017 13:56:53	3410	29.96	26.86	28.41	17.5
01/29/2017 13:56:58	3415	29.98	26.86	28.42	17.9313
01/29/2017 13:57:03	3420	30.04	26.84	28.44	17.2688
01/29/2017 13:57:08	3425	30.08	26.84	28.46	17.55
01/29/2017 13:57:13	3430	30.06	26.84	28.45	17.7063
01/29/2017 13:57:18	3435	30.06	26.84	28.45	17.5313
01/29/2017 13:57:23	3440	30.02	26.86	28.44	17.5688
01/29/2017 13:57:28	3445	30	26.86	28.43	17.8625
01/29/2017 13:57:33	3450	29.96	26.86	28.41	18.2688
01/29/2017 13:57:38	3455	29.98	26.86	28.42	17.8625
01/29/2017 13:57:43	3460	29.96	26.86	28.41	17.9875
01/29/2017 13:57:48	3465	29.98	26.86	28.42	18.35
01/29/2017 13:57:53	3470	30	26.86	28.43	17.8625
01/29/2017 13:57:58	3475	30.02	26.86	28.44	17.8313
01/29/2017 13:58:03	3480	30.02	26.86	28.44	17.7063
01/29/2017 13:58:08	3485	30.04	26.86	28.45	17.7938
01/29/2017 13:58:13	3490	30.04	26.86	28.45	18.0563
01/29/2017 13:58:18	3495	30.02	26.86	28.44	18.0063
01/29/2017 13:58:23	3500	30	26.88	28.44	17.8125
01/29/2017 13:58:28	3505	30	26.86	28.43	18.0063
01/29/2017 13:58:33	3510	30	26.86	28.43	18.1938
01/29/2017 13:58:38	3515	29.96	26.86	28.41	17.6563
01/29/2017 13:58:43	3520	30	26.86	28.43	17.4625
01/29/2017 13:58:48	3525	30.04	26.86	28.45	17.7938
01/29/2017 13:58:53	3530	30.04	26.86	28.45	18.1938
01/29/2017 13:58:58	3535	30.02	26.86	28.44	18.2688
01/29/2017 13:59:03	3540	30.02	26.86	28.44	18.6875
01/29/2017 13:59:08	3545	30.02	26.88	28.45	18.1813
01/29/2017 13:59:13	3550	29.96	26.88	28.42	17.325
01/29/2017 13:59:18	3555	29.96	26.88	28.42	17.4125
01/29/2017 13:59:23	3560	29.98	26.88	28.43	18.1063
01/29/2017 13:59:28	3565	29.98	26.88	28.43	18.1625
01/29/2017 13:59:33	3570	29.98	26.88	28.43	17.775
01/29/2017 13:59:38	3575	30.04	26.88	28.46	18.0938
01/29/2017 13:59:43	3580	30.08	26.88	28.48	17.4625
01/29/2017 13:59:48	3585	30.08	26.88	28.48	18.2313
01/29/2017 13:59:53	3590	30.06	26.88	28.47	17.9188
01/29/2017 13:59:58	3595	30.04	26.88	28.46	17.95
01/29/2017 14:00:03	3600	30	26.88	28.44	18.7188
01/29/2017 14:00:08	3605	29.96	26.88	28.42	18.3688
01/29/2017 14:00:13	3610	29.96	26.88	28.42	18.0188
01/29/2017 14:00:18	3615	29.98	26.9	28.44	17.9313
01/29/2017 14:00:23	3620	29.96	26.9	28.43	17.8625
01/29/2017 14:00:28	3625	29.98	26.9	28.44	18.2688
01/29/2017 14:00:33	3630	30.04	26.9	28.47	18.1063
01/29/2017 14:00:38	3635	30.04	26.88	28.46	17.9313
01/29/2017 14:00:43	3640	30.02	26.88	28.45	17.6688
01/29/2017 14:00:48	3645	30.02	26.88	28.45	17.8313
01/29/2017 14:00:53	3650	30.04	26.9	28.47	17.8313
01/29/2017 14:00:58	3655	30.02	26.9	28.46	18.0563
01/29/2017 14:01:03	3660	30	26.9	28.45	17.4438
01/29/2017 14:01:08	3665	30	26.92	28.46	17.7938
01/29/2017 14:01:13	3670	30.02	26.92	28.47	17.5313
01/29/2017 14:01:18	3675	30.02	26.9	28.46	17.7438
01/29/2017 14:01:23	3680	30.02	26.9	28.46	17.8313
01/29/2017 14:01:28	3685	29.98	26.9	28.44	17.6875
01/29/2017 14:01:33	3690	30	26.9	28.45	18.075
01/29/2017 14:01:38	3695	30.02	26.9	28.46	17.8438
01/29/2017 14:01:43	3700	30	26.9	28.45	17.8438
01/29/2017 14:01:48	3705	30	26.9	28.45	18.475
01/29/2017 14:01:53	3710	30.02	26.9	28.46	18.2125
01/29/2017 14:01:58	3715	30.04	26.92	28.48	18.2813
01/29/2017 14:02:03	3720	30.02	26.92	28.47	17.8125
01/29/2017 14:02:08	3725	30	26.92	28.46	17.375
01/29/2017 14:02:13	3730	29.98	26.92	28.45	17.9188
01/29/2017 14:02:18	3735	29.98	26.92	28.45	17.725
01/29/2017 14:02:23	3740	30	26.92	28.46	17.775
01/29/2017 14:02:28	3745	30	26.92	28.46	17.7438
01/29/2017 14:02:33	3750	30	26.92	28.46	17.6563
01/29/2017 14:02:38	3755	30	26.92	28.46	17.3563
01/29/2017 14:02:43	3760	30	26.92	28.46	17.8438
01/29/2017 14:02:48	3765	30	26.92	28.46	18.0063
01/29/2017 14:02:53	3770	29.98	26.92	28.45	17.9688
01/29/2017 14:02:58	3775	30.02	26.92	28.47	17.9188
01/29/2017 14:03:03	3780	29.98	26.92	28.45	17.8125
01/29/2017 14:03:08	3785	30.02	26.92	28.47	18.075
01/29/2017 14:03:13	3790	30.02	26.92	28.47	17.9188
01/29/2017 14:03:18	3795	30	26.92	28.46	17.8438
01/29/2017 14:03:23	3800	30.06	26.92	28.49	18.0375
01/29/2017 14:03:28	3805	30.08	26.92	28.5	18.0063
01/29/2017 14:03:33	3810	30.04	26.94	28.49	17.6875
01/29/2017 14:03:38	3815	30.02	26.94	28.48	17.8438
01/29/2017 14:03:43	3820	30	26.94	28.47	17.6
01/29/2017 14:03:48	3825	29.98	26.94	28.46	18.075
01/29/2017 14:03:53	3830	29.98	26.94	28.46	18.1625
01/29/2017 14:03:58	3835	30	26.94	28.47	17.9
01/29/2017 14:04:03	3840	30.04	26.94	28.49	18.1438
01/29/2017 14:04:08	3845	30.04	26.94	28.49	17.4625
01/29/2017 14:04:13	3850	30.02	26.94	28.48	17.725
01/29/2017 14:04:18	3855	30.02	26.94	28.48	18.35
01/29/2017 14:04:23	3860	30	26.94	28.47	17.7938
01/29/2017 14:04:28	3865	30	26.94	28.47	17.8313
01/29/2017 14:04:33	3870	29.98	26.94	28.46	17.7938
01/29/2017 14:04:38	3875	29.98	26.94	28.46	17.8438
01/29/2017 14:04:43	3880	29.96	26.94	28.45	18.0375
01/29/2017 14:04:48	3885	30	26.94	28.47	17.9875
01/29/2017 14:04:53	3890	30.02	26.96	28.49	17.725
01/29/2017 14:04:58	3895	30.04	26.96	28.5	17.3063
01/29/2017 14:05:03	3900	30.02	26.96	28.49	17.6375
01/29/2017 14:05:08	3905	30	26.96	28.48	17.6688
01/29/2017 14:05:13	3910	29.98	26.96	28.47	17.6875
01/29/2017 14:05:18	3915	30.02	26.96	28.49	17.6
01/29/2017 14:05:23	3920	29.98	26.96	28.47	17.9313
01/29/2017 14:05:28	3925	29.98	26.96	28.47	18.3688
01/29/2017 14:05:33	3930	29.98	26.96	28.47	18.525
01/29/2017 14:05:38	3935	30.02	26.96	28.49	17.9
01/29/2017 14:05:43	3940	30.04	26.96	28.5	18.1438
01/29/2017 14:05:48	3945	30	26.96	28.48	18.0063
01/29/2017 14:05:53	3950	30.02	26.96	28.49	17.4625
01/29/2017 14:05:58	3955	30.02	26.96	28.49	18.1063
01/29/2017 14:06:03	3960	30.02	26.96	28.49	18.2313
01/29/2017 14:06:08	3965	30.02	26.96	28.49	17.9875
01/29/2017 14:06:13	3970	29.98	26.96	28.47	17.8313
01/29/2017 14:06:18	3975	30	26.96	28.48	17.725
01/29/2017 14:06:23	3980	30	26.96	28.48	17.8438
01/29/2017 14:06:28	3985	29.98	26.96	28.47	18.1438
01/29/2017 14:06:33	3990	29.96	26.96	28.46	17.775
01/29/2017 14:06:38	3995	30	26.96	28.48	17.7063
01/29/2017 14:06:43	4000	30	26.96	28.48	17.6375
01/29/2017 14:06:48	4005	30	26.96	28.48	17.3938
01/29/2017 14:06:53	4010	30.04	26.96	28.5	17.5875
01/29/2017 14:06:58	4015	30.06	26.96	28.51	17.6688
01/29/2017 14:07:03	4020	30.04	26.96	28.5	17.6875
01/29/2017 14:07:08	4025	30	26.96	28.48	18.0188
01/29/2017 14:07:13	4030	29.98	26.98	28.48	17.5688
01/29/2017 14:07:18	4035	29.98	26.98	28.48	17.25
01/29/2017 14:07:23	4040	30.02	26.98	28.5	17.9
01/29/2017 14:07:28	4045	30.04	26.98	28.51	17.9
01/29/2017 14:07:33	4050	30.02	26.98	28.5	17.8625
01/29/2017 14:07:38	4055	30	26.98	28.49	18.2813
01/29/2017 14:07:43	4060	29.96	26.98	28.47	17.6563
01/29/2017 14:07:48	4065	29.96	26.98	28.47	18.2313
01/29/2017 14:07:53	4070	30	26.98	28.49	17.8813
01/29/2017 14:07:58	4075	30.02	26.98	28.5	17.8813
01/29/2017 14:08:03	4080	30.02	26.98	28.5	18.0375
01/29/2017 14:08:08	4085	30	26.98	28.49	18.0188
01/29/2017 14:08:13	4090	30.08	26.98	28.53	17.6875
01/29/2017 14:08:18	4095	30.08	26.98	28.53	17.9188
01/29/2017 14:08:23	4100	30.04	26.98	28.51	17.8438
01/29/2017 14:08:28	4105	29.98	26.98	28.48	17.7938
01/29/2017 14:08:33	4110	30	26.98	28.49	18.0375
01/29/2017 14:08:38	4115	29.98	26.98	28.48	18.3688
01/29/2017 14:08:43	4120	30	26.98	28.49	18.475
01/29/2017 14:08:48	4125	30.02	26.98	28.5	17.9313
01/29/2017 14:08:53	4130	30.02	26.98	28.5	18.1813
01/29/2017 14:08:58	4135	30.04	27	28.52	18.6
01/29/2017 14:09:03	4140	30	27	28.5	18.0375
01/29/2017 14:09:08	4145	30	27	28.5	17.7438
01/29/2017 14:09:13	4150	30	27	28.5	18.2125
01/29/2017 14:09:18	4155	30.02	26.98	28.5	18.1813
01/29/2017 14:09:23	4160	29.98	26.98	28.48	17.6563
01/29/2017 14:09:28	4165	30.02	27	28.51	17.6375
01/29/2017 14:09:33	4170	30.02	27	28.51	17.7938
01/29/2017 14:09:38	4175	30.02	27	28.51	18.0375
01/29/2017 14:09:43	4180	29.98	27	28.49	17.7563
01/29/2017 14:09:48	4185	30	27	28.5	17.9313
01/29/2017 14:09:53	4190	29.98	27	28.49	17.8813
01/29/2017 14:09:58	4195	30.02	27	28.51	18.1063
01/29/2017 14:10:03	4200	30.04	27	28.52	18.3
01/29/2017 14:10:08	4205	30.02	27	28.51	18.4938
01/29/2017 14:10:13	4210	30.02	27	28.51	17.5875
01/29/2017 14:10:18	4215	30	27	28.5	18.075
01/29/2017 14:10:23	4220	30.02	27	28.51	18.0188
01/29/2017 14:10:28	4225	29.98	27	28.49	17.9875
01/29/2017 14:10:33	4230	30	27	28.5	18.0375
01/29/2017 14:10:38	4235	30	27	28.5	17.55
01/29/2017 14:10:43	4240	30.04	27	28.52	17.9188
01/29/2017 14:10:48	4245	30.04	27.02	28.53	17.6375
01/29/2017 14:10:53	4250	30.02	27.02	28.52	17.8125
01/29/2017 14:10:58	4255	30	27.02	28.51	17.5875
01/29/2017 14:11:03	4260	29.98	27.02	28.5	17.5313
01/29/2017 14:11:08	4265	30	27.02	28.51	17.55
01/29/2017 14:11:13	4270	29.98	27.02	28.5	17.6563
01/29/2017 14:11:18	4275	30.02	27.02	28.52	17.4438
01/29/2017 14:11:23	4280	30.02	27.02	28.52	17.7938
01/29/2017 14:11:28	4285	30.04	27.02	28.53	18.425
01/29/2017 14:11:33	4290	30.04	27.02	28.53	18.125
01/29/2017 14:11:38	4295	30.02	27.02	28.52	18.25
01/29/2017 14:11:43	4300	29.98	27.02	28.5	17.775
01/29/2017 14:11:48	4305	30.02	27.02	28.52	17.7438
01/29/2017 14:11:53	4310	29.98	27.02	28.5	18.1063
01/29/2017 14:11:58	4315	29.98	27.02	28.5	17.9
01/29/2017 14:12:03	4320	30	27.04	28.52	18.2125
01/29/2017 14:12:08	4325	29.98	27.04	28.51	17.7938
01/29/2017 14:12:13	4330	29.96	27.04	28.5	17.7063
01/29/2017 14:12:18	4335	29.98	27.04	28.51	18.1625
01/29/2017 14:12:23	4340	30.04	27.04	28.54	17.8813
01/29/2017 14:12:28	4345	30.04	27.02	28.53	17.5313
01/29/2017 14:12:33	4350	30.02	27.02	28.52	17.9188
01/29/2017 14:12:38	4355	30.02	27.04	28.53	17.7938
01/29/2017 14:12:43	4360	30	27.04	28.52	17.4813
01/29/2017 14:12:48	4365	29.98	27.04	28.51	17.9313
01/29/2017 14:12:53	4370	30.06	27.04	28.55	17.7438
01/29/2017 14:12:58	4375	30.02	27.04	28.53	18.0563
01/29/2017 14:13:03	4380	30	27.04	28.52	18.2313
01/29/2017 14:13:08	4385	30.04	27.04	28.54	18.3
01/29/2017 14:13:13	4390	30	27.04	28.52	18.3688
01/29/2017 14:13:18	4395	29.98	27.04	28.51	17.9688
01/29/2017 14:13:23	4400	30.02	27.04	28.53	17.5125
01/29/2017 14:13:28	4405	30.02	27.04	28.53	17.3063
01/29/2017 14:13:33	4410	30	27.04	28.52	17.7438
01/29/2017 14:13:38	4415	30.02	27.04	28.53	17.5688
01/29/2017 14:13:43	4420	30.02	27.04	28.53	17.7938
01/29/2017 14:13:48	4425	30	27.04	28.52	17.9875
01/29/2017 14:13:53	4430	30.02	27.04	28.53	18.2688
01/29/2017 14:13:58	4435	30.02	27.04	28.53	18.1063
01/29/2017 14:14:03	4440	30.02	27.04	28.53	18.1438
01/29/2017 14:14:08	4445	30.04	27.04	28.54	17.725
01/29/2017 14:14:13	4450	30.02	27.04	28.53	18.075
01/29/2017 14:14:18	4455	30.04	27.04	28.54	17.7938
01/29/2017 14:14:23	4460	29.98	27.04	28.51	17.375
01/29/2017 14:14:28	4465	29.94	27.04	28.49	17.8813
01/29/2017 14:14:33	4470	29.98	27.04	28.51	18.1063
01/29/2017 14:14:38	4475	29.98	27.06	28.52	18.2688
01/29/2017 14:14:43	4480	30	27.06	28.53	17.9688
01/29/2017 14:14:48	4485	30	27.06	28.53	17.8313
01/29/2017 14:14:53	4490	30.02	27.06	28.54	18.1438
01/29/2017 14:14:58	4495	30.02	27.06	28.54	18.1438
01/29/2017 14:15:03	4500	30	27.06	28.53	17.7938
01/29/2017 14:15:08	4505	30.02	27.06	28.54	17.8313
01/29/2017 14:15:13	4510	30.06	27.06	28.56	17.8125
01/29/2017 14:15:18	4515	30.06	27.06	28.56	17.6188
01/29/2017 14:15:23	4520	30.02	27.06	28.54	17.2688
01/29/2017 14:15:28	4525	29.96	27.06	28.51	17.6375
01/29/2017 14:15:33	4530	29.96	27.06	28.51	18.075
01/29/2017 14:15:38	4535	29.96	27.06	28.51	17.5125
01/29/2017 14:15:43	4540	29.98	27.06	28.52	17.775
01/29/2017 14:15:48	4545	30.04	27.06	28.55	17.3375
01/29/2017 14:15:53	4550	30.06	27.06	28.56	17.725
01/29/2017 14:15:58	4555	30.06	27.06	28.56	17.5688
01/29/2017 14:16:03	4560	30.04	27.06	28.55	17.9688
01/29/2017 14:16:08	4565	30.04	27.06	28.55	17.725
01/29/2017 14:16:13	4570	29.96	27.06	28.51	17.7438
01/29/2017 14:16:18	4575	29.96	27.06	28.51	18.1938
01/29/2017 14:16:23	4580	29.98	27.06	28.52	17.3563
01/29/2017 14:16:28	4585	30	27.06	28.53	17.8125
01/29/2017 14:16:33	4590	30	27.06	28.53	18.0063
01/29/2017 14:16:38	4595	30.02	27.06	28.54	17.7563
01/29/2017 14:16:43	4600	30.06	27.08	28.57	18.1938
01/29/2017 14:16:48	4605	30.06	27.08	28.57	18.1438
01/29/2017 14:16:53	4610	30.06	27.08	28.57	18.25
01/29/2017 14:16:58	4615	30.02	27.08	28.55	17.5875
01/29/2017 14:17:03	4620	29.96	27.08	28.52	17.6
01/29/2017 14:17:08	4625	30	27.08	28.54	17.3375
01/29/2017 14:17:13	4630	30	27.08	28.54	17.9688
01/29/2017 14:17:18	4635	30.02	27.08	28.55	18.1625
01/29/2017 14:17:23	4640	30.04	27.08	28.56	17.8813
01/29/2017 14:17:28	4645	30.04	27.08	28.56	18.1625
01/29/2017 14:17:33	4650	30.04	27.08	28.56	17.8813
01/29/2017 14:17:38	4655	30.04	27.08	28.56	17.55
01/29/2017 14:17:43	4660	30.04	27.08	28.56	17.7563
01/29/2017 14:17:48	4665	29.98	27.08	28.53	18.1813
01/29/2017 14:17:53	4670	30.02	27.08	28.55	18.2125
01/29/2017 14:17:58	4675	29.98	27.08	28.53	18.1438
01/29/2017 14:18:03	4680	30.02	27.08	28.55	18.425
01/29/2017 14:18:08	4685	30.02	27.08	28.55	18.4938
01/29/2017 14:18:13	4690	29.98	27.08	28.53	17.6
01/29/2017 14:18:18	4695	30.04	27.08	28.56	17.4438
01/29/2017 14:18:23	4700	30.08	27.08	28.58	17.6375
01/29/2017 14:18:28	4705	30.04	27.08	28.56	17.95
01/29/2017 14:18:33	4710	30.02	27.08	28.55	17.4813
01/29/2017 14:18:38	4715	30	27.08	28.54	18.125
01/29/2017 14:18:43	4720	29.98	27.08	28.53	18.0375
01/29/2017 14:18:48	4725	29.96	27.08	28.52	17.7938
01/29/2017 14:18:53	4730	29.94	27.08	28.51	18.2313
01/29/2017 14:18:58	4735	29.98	27.08	28.53	18.075
01/29/2017 14:19:03	4740	30	27.1	28.55	18.2813
01/29/2017 14:19:08	4745	30.04	27.1	28.57	17.6
01/29/2017 14:19:13	4750	30.06	27.1	28.58	17.9313
01/29/2017 14:19:18	4755	30.06	27.1	28.58	17.7063
01/29/2017 14:19:23	4760	30.04	27.08	28.56	18.1813
01/29/2017 14:19:28	4765	30	27.08	28.54	18.5813
01/29/2017 14:19:33	4770	29.98	27.08	28.53	17.8813
01/29/2017 14:19:38	4775	29.98	27.08	28.53	17.8625
01/29/2017 14:19:43	4780	30	27.1	28.55	17.7063
01/29/2017 14:19:48	4785	29.98	27.1	28.54	17.7438
01/29/2017 14:19:53	4790	29.98	27.1	28.54	17.9688
01/29/2017 14:19:58	4795	30.02	27.1	28.56	18.1063
01/29/2017 14:20:03	4800	30.06	27.1	28.58	17.7938
01/29/2017 14:20:08	4805	30.04	27.1	28.57	17.6875
01/29/2017 14:20:13	4810	30.02	27.1	28.56	17.6188
01/29/2017 14:20:18	4815	30.04	27.1	28.57	17.95
01/29/2017 14:20:23	4820	30.02	27.1	28.56	17.8813
01/29/2017 14:20:28	4825	29.98	27.1	28.54	18.0063
01/29/2017 14:20:33	4830	30.02	27.1	28.56	17.8125
01/29/2017 14:20:38	4835	30.02	27.12	28.57	17.8313
01/29/2017 14:20:43	4840	29.98	27.12	28.55	18.075
01/29/2017 14:20:48	4845	30.02	27.12	28.57	17.4125
01/29/2017 14:20:53	4850	29.98	27.12	28.55	17.8438
01/29/2017 14:20:58	4855	30	27.1	28.55	18.1625
01/29/2017 14:21:03	4860	30.02	27.1	28.56	18.3875
01/29/2017 14:21:08	4865	30.02	27.1	28.56	17.9188
01/29/2017 14:21:13	4870	30	27.12	28.56	17.2
01/29/2017 14:21:18	4875	30.04	27.12	28.58	17.6188
01/29/2017 14:21:23	4880	30.02	27.12	28.57	17.95
01/29/2017 14:21:28	4885	30.02	27.12	28.57	17.6563
01/29/2017 14:21:33	4890	30	27.12	28.56	17.6
01/29/2017 14:21:38	4895	30	27.12	28.56	17.9875
01/29/2017 14:21:43	4900	30.02	27.12	28.57	18.2313
01/29/2017 14:21:48	4905	30.02	27.12	28.57	17.6375
01/29/2017 14:21:53	4910	30.02	27.12	28.57	17.7938
01/29/2017 14:21:58	4915	30	27.12	28.56	18.25
01/29/2017 14:22:03	4920	30	27.12	28.56	17.9313
01/29/2017 14:22:08	4925	29.98	27.12	28.55	18.25
01/29/2017 14:22:13	4930	29.98	27.12	28.55	18.0375
01/29/2017 14:22:18	4935	30	27.12	28.56	18.25
01/29/2017 14:22:23	4940	30	27.12	28.56	18.5125
01/29/2017 14:22:28	4945	30.02	27.12	28.57	18.0063
01/29/2017 14:22:33	4950	30.02	27.12	28.57	17.7063
01/29/2017 14:22:38	4955	30	27.12	28.56	17.6188
01/29/2017 14:22:43	4960	29.98	27.12	28.55	17.6688
01/29/2017 14:22:48	4965	30	27.12	28.56	17.6188
01/29/2017 14:22:53	4970	30.04	27.12	28.58	17.325
01/29/2017 14:22:58	4975	30.04	27.12	28.58	17.6688
01/29/2017 14:23:03	4980	30.02	27.12	28.57	17.9313
01/29/2017 14:23:08	4985	29.98	27.14	28.56	17.95
01/29/2017 14:23:13	4990	29.98	27.14	28.56	17.5875
01/29/2017 14:23:18	4995	29.98	27.14	28.56	17.55
01/29/2017 14:23:23	5000	29.96	27.12	28.54	17.4813
01/29/2017 14:23:28	5005	30.02	27.12	28.57	17.3063
01/29/2017 14:23:33	5010	30.06	27.12	28.59	17.9313
01/29/2017 14:23:38	5015	30.04	27.12	28.58	18.1938
01/29/2017 14:23:43	5020	30.04	27.12	28.58	17.775
01/29/2017 14:23:48	5025	30.04	27.12	28.58	17.3563
01/29/2017 14:23:53	5030	30.02	27.12	28.57	17.725
01/29/2017 14:23:58	5035	29.98	27.14	28.56	17.075
01/29/2017 14:24:03	5040	29.98	27.14	28.56	17.25
01/29/2017 14:24:08	5045	30	27.14	28.57	17.5875
01/29/2017 14:24:13	5050	29.98	27.14	28.56	17.6688
01/29/2017 14:24:18	5055	30	27.14	28.57	18.125
01/29/2017 14:24:23	5060	30.02	27.14	28.58	18.0188
01/29/2017 14:24:28	5065	29.98	27.14	28.56	18.075
01/29/2017 14:24:33	5070	30.04	27.14	28.59	17.8625
01/29/2017 14:24:38	5075	30.04	27.14	28.59	17.7438
01/29/2017 14:24:43	5080	30.04	27.14	28.59	17.95
01/29/2017 14:24:48	5085	30.02	27.14	28.58	17.9313
01/29/2017 14:24:53	5090	30	27.14	28.57	17.7938
01/29/2017 14:24:58	5095	30	27.14	28.57	17.5875
01/29/2017 14:25:03	5100	30.04	27.14	28.59	17.8125
01/29/2017 14:25:08	5105	30.02	27.14	28.58	18.2125
01/29/2017 14:25:13	5110	30.02	27.14	28.58	17.8813
01/29/2017 14:25:18	5115	30.04	27.14	28.59	17.9188
01/29/2017 14:25:23	5120	30.02	27.14	28.58	18.0063
01/29/2017 14:25:28	5125	29.98	27.14	28.56	17.95
01/29/2017 14:25:33	5130	30	27.14	28.57	17.9
01/29/2017 14:25:38	5135	30.02	27.14	28.58	17.8625
01/29/2017 14:25:43	5140	30	27.14	28.57	17.6875
01/29/2017 14:25:48	5145	30	27.14	28.57	17.5313
01/29/2017 14:25:53	5150	29.98	27.14	28.56	17.725
01/29/2017 14:25:58	5155	30.02	27.14	28.58	17.3938
01/29/2017 14:26:03	5160	30.02	27.14	28.58	18.65
01/29/2017 14:26:08	5165	30.02	27.14	28.58	18.0375
01/29/2017 14:26:13	5170	30.02	27.14	28.58	17.725
01/29/2017 14:26:18	5175	30	27.14	28.57	17.5875
01/29/2017 14:26:23	5180	30.02	27.14	28.58	17.8625
01/29/2017 14:26:28	5185	30.04	27.14	28.59	17.8813
01/29/2017 14:26:33	5190	30	27.14	28.57	18.1625
01/29/2017 14:26:38	5195	30	27.14	28.57	17.8438
01/29/2017 14:26:43	5200	30.02	27.16	28.59	17.375
01/29/2017 14:26:48	5205	30.02	27.16	28.59	18.0563
01/29/2017 14:26:53	5210	30.04	27.16	28.6	17.55
01/29/2017 14:26:58	5215	30	27.16	28.58	18.0375
01/29/2017 14:27:03	5220	30.02	27.16	28.59	18.35
01/29/2017 14:27:08	5225	30	27.16	28.58	18.1813
01/29/2017 14:27:13	5230	29.98	27.14	28.56	18.3875
01/29/2017 14:27:18	5235	30.02	27.16	28.59	17.7438
01/29/2017 14:27:23	5240	30.02	27.16	28.59	18.2688
01/29/2017 14:27:28	5245	30.02	27.16	28.59	18.0938
01/29/2017 14:27:33	5250	30.02	27.16	28.59	18.2125
01/29/2017 14:27:38	5255	30	27.16	28.58	17.9188
01/29/2017 14:27:43	5260	30	27.16	28.58	17.8625
01/29/2017 14:27:48	5265	30.02	27.16	28.59	18.6
01/29/2017 14:27:53	5270	29.94	27.16	28.55	18.3188
01/29/2017 14:27:58	5275	29.98	27.16	28.57	18.25
01/29/2017 14:28:03	5280	30.02	27.16	28.59	18.4063
01/29/2017 14:28:08	5285	30.04	27.16	28.6	18.0063
01/29/2017 14:28:13	5290	30.04	27.16	28.6	17.8813
01/29/2017 14:28:18	5295	30.08	27.16	28.62	17.5
01/29/2017 14:28:23	5300	30.06	27.16	28.61	17.3375
01/29/2017 14:28:28	5305	30.02	27.16	28.59	18.0563
01/29/2017 14:28:33	5310	29.98	27.16	28.57	17.9688
01/29/2017 14:28:38	5315	29.96	27.16	28.56	18.3375
01/29/2017 14:28:43	5320	29.96	27.18	28.57	18.1063
01/29/2017 14:28:48	5325	29.94	27.16	28.55	17.9875
01/29/2017 14:28:53	5330	29.98	27.18	28.58	17.6
01/29/2017 14:28:58	5335	30.02	27.18	28.6	18.1063
01/29/2017 14:29:03	5340	30.02	27.18	28.6	17.3375
01/29/2017 14:29:08	5345	30.02	27.18	28.6	17.4813
01/29/2017 14:29:13	5350	30.06	27.18	28.62	17.6563
01/29/2017 14:29:18	5355	30.08	27.18	28.63	17.7063
01/29/2017 14:29:23	5360	30.04	27.18	28.61	18.1063
01/29/2017 14:29:28	5365	30.02	27.18	28.6	17.4625
01/29/2017 14:29:33	5370	30.02	27.18	28.6	17.4125
01/29/2017 14:29:38	5375	29.98	27.18	28.58	17.9875
01/29/2017 14:29:43	5380	30	27.18	28.59	17.6688
01/29/2017 14:29:48	5385	30	27.18	28.59	18.0375
01/29/2017 14:29:53	5390	29.98	27.18	28.58	17.8438
01/29/2017 14:29:58	5395	29.98	27.18	28.58	17.9875
01/29/2017 14:30:03	5400	30.02	27.18	28.6	17.7938
01/29/2017 14:30:08	5405	30.02	27.18	28.6	18.35
01/29/2017 14:30:13	5410	30.02	27.18	28.6	18.65
01/29/2017 14:30:18	5415	30	27.18	28.59	18.1813
01/29/2017 14:30:23	5420	30.04	27.18	28.61	18.2688
01/29/2017 14:30:28	5425	30.06	27.18	28.62	18.1625
01/29/2017 14:30:33	5430	30.04	27.18	28.61	17.7938
01/29/2017 14:30:38	5435	30.02	27.18	28.6	17.9188
01/29/2017 14:30:43	5440	29.98	27.18	28.58	17.0063
01/29/2017 14:30:48	5445	29.98	27.18	28.58	17.6188
01/29/2017 14:30:53	5450	29.98	27.18	28.58	17.9188
01/29/2017 14:30:58	5455	29.98	27.18	28.58	18.3688
01/29/2017 14:31:03	5460	30.02	27.18	28.6	17.9
01/29/2017 14:31:08	5465	30.08	27.18	28.63	17.8313
01/29/2017 14:31:13	5470	30.06	27.18	28.62	18.0375
01/29/2017 14:31:18	5475	30.04	27.18	28.61	17.7063
01/29/2017 14:31:23	5480	30.02	27.18	28.6	17.7063
01/29/2017 14:31:28	5485	29.98	27.18	28.58	18.0938
01/29/2017 14:31:33	5490	29.98	27.18	28.58	18.3688
01/29/2017 14:31:38	5495	29.98	27.18	28.58	18.1063
01/29/2017 14:31:43	5500	29.98	27.18	28.58	17.725
01/29/2017 14:31:48	5505	29.98	27.18	28.58	17.8313
01/29/2017 14:31:53	5510	30.02	27.18	28.6	17.6875
01/29/2017 14:31:58	5515	30.06	27.18	28.62	17.7063
01/29/2017 14:32:03	5520	30.02	27.2	28.61	17.5313
01/29/2017 14:32:08	5525	29.98	27.2	28.59	17.5688
01/29/2017 14:32:13	5530	30.02	27.2	28.61	17.4813
01/29/2017 14:32:18	5535	30.02	27.2	28.61	18.0063
01/29/2017 14:32:23	5540	30.02	27.2	28.61	18.125
01/29/2017 14:32:28	5545	30.02	27.2	28.61	17.9688
01/29/2017 14:32:33	5550	30.04	27.18	28.61	17.7938
01/29/2017 14:32:38	5555	30.04	27.18	28.61	17.7063
01/29/2017 14:32:43	5560	29.98	27.18	28.58	18.1063
01/29/2017 14:32:48	5565	30	27.18	28.59	17.8813
01/29/2017 14:32:53	5570	30.02	27.2	28.61	17.5
01/29/2017 14:32:58	5575	30	27.2	28.6	17.5875
01/29/2017 14:33:03	5580	30	27.2	28.6	17.4125
01/29/2017 14:33:08	5585	30	27.2	28.6	18.3375
01/29/2017 14:33:13	5590	30	27.2	28.6	17.7063
01/29/2017 14:33:18	5595	29.98	27.2	28.59	17.95
01/29/2017 14:33:23	5600	30	27.2	28.6	17.6688
01/29/2017 14:33:28	5605	30.02	27.2	28.61	18.25
01/29/2017 14:33:33	5610	30.02	27.2	28.61	18.2688
01/29/2017 14:33:38	5615	30.02	27.2	28.61	18.6875
01/29/2017 14:33:43	5620	30.02	27.2	28.61	18.0063
01/29/2017 14:33:48	5625	30.02	27.2	28.61	17.6375
01/29/2017 14:33:53	5630	30.02	27.2	28.61	18.3
01/29/2017 14:33:58	5635	30.04	27.2	28.62	18.3188
01/29/2017 14:34:03	5640	30.04	27.2	28.62	17.8438
01/29/2017 14:34:08	5645	30.04	27.2	28.62	18.3188
01/29/2017 14:34:13	5650	30.02	27.2	28.61	18.075
01/29/2017 14:34:18	5655	30.02	27.22	28.62	18.1063
01/29/2017 14:34:23	5660	29.98	27.22	28.6	18.0375
01/29/2017 14:34:28	5665	29.98	27.22	28.6	18.0938
01/29/2017 14:34:33	5670	29.98	27.22	28.6	18.075
01/29/2017 14:34:38	5675	29.98	27.2	28.59	17.9875
01/29/2017 14:34:43	5680	30	27.2	28.6	17.6563
01/29/2017 14:34:48	5685	30.02	27.2	28.61	18.1063
01/29/2017 14:34:53	5690	30.02	27.2	28.61	18.2125
01/29/2017 14:34:58	5695	30.02	27.22	28.62	17.95
01/29/2017 14:35:03	5700	30.04	27.22	28.63	17.7563
01/29/2017 14:35:08	5705	30.04	27.22	28.63	18.25
01/29/2017 14:35:13	5710	30.02	27.22	28.62	18.0188
01/29/2017 14:35:18	5715	30	27.22	28.61	18.125
01/29/2017 14:35:23	5720	29.98	27.22	28.6	18.0938
01/29/2017 14:35:28	5725	29.98	27.22	28.6	17.8125
01/29/2017 14:35:33	5730	30	27.22	28.61	17.6563
01/29/2017 14:35:38	5735	30.02	27.22	28.62	17.2188
01/29/2017 14:35:43	5740	30.02	27.22	28.62	17.7063
01/29/2017 14:35:48	5745	30.04	27.22	28.63	18.1625
01/29/2017 14:35:53	5750	30.02	27.22	28.62	18.0188
01/29/2017 14:35:58	5755	30.04	27.22	28.63	17.6563
01/29/2017 14:36:03	5760	30.02	27.22	28.62	18.0563
01/29/2017 14:36:08	5765	30.02	27.22	28.62	17.9688
01/29/2017 14:36:13	5770	30.02	27.22	28.62	18.075
01/29/2017 14:36:18	5775	29.98	27.22	28.6	18.0375
01/29/2017 14:36:23	5780	29.98	27.22	28.6	17.9313
01/29/2017 14:36:28	5785	29.98	27.22	28.6	17.9875
01/29/2017 14:36:33	5790	30.02	27.22	28.62	17.6563
01/29/2017 14:36:38	5795	30.02	27.22	28.62	17.9875
01/29/2017 14:36:43	5800	30	27.22	28.61	18.0563
01/29/2017 14:36:48	5805	30.06	27.22	28.64	17.8313
01/29/2017 14:36:53	5810	30.04	27.22	28.63	17.8625
01/29/2017 14:36:58	5815	30.02	27.22	28.62	17.6688
01/29/2017 14:37:03	5820	30	27.22	28.61	18.1438
01/29/2017 14:37:08	5825	30	27.22	28.61	17.8625
01/29/2017 14:37:13	5830	29.98	27.22	28.6	17.6688
01/29/2017 14:37:18	5835	29.98	27.22	28.6	18.3375
01/29/2017 14:37:23	5840	30.02	27.22	28.62	18.0938
01/29/2017 14:37:28	5845	30.02	27.22	28.62	17.5688
01/29/2017 14:37:33	5850	30.06	27.22	28.64	17.5875
01/29/2017 14:37:38	5855	30.04	27.22	28.63	17.9875
01/29/2017 14:37:43	5860	30	27.24	28.62	17.95
01/29/2017 14:37:48	5865	30.02	27.24	28.63	18.0188
01/29/2017 14:37:53	5870	30.02	27.24	28.63	17.6375
01/29/2017 14:37:58	5875	30	27.24	28.62	17.9313
01/29/2017 14:38:03	5880	29.98	27.24	28.61	17.8313
01/29/2017 14:38:08	5885	30	27.24	28.62	16.9563
01/29/2017 14:38:13	5890	30	27.24	28.62	17.6188
01/29/2017 14:38:18	5895	30.04	27.24	28.64	18.3875
01/29/2017 14:38:23	5900	30.06	27.22	28.64	18.0938
01/29/2017 14:38:28	5905	30.06	27.22	28.64	17.7563
01/29/2017 14:38:33	5910	30.02	27.22	28.62	17.9875
01/29/2017 14:38:38	5915	29.98	27.22	28.6	17.8813
01/29/2017 14:38:43	5920	29.98	27.22	28.6	17.9188
01/29/2017 14:38:48	5925	29.96	27.24	28.6	17.8625
01/29/2017 14:38:53	5930	29.98	27.24	28.61	17.9188
01/29/2017 14:38:58	5935	30.02	27.24	28.63	17.4813
01/29/2017 14:39:03	5940	30.06	27.24	28.65	17.6188
01/29/2017 14:39:08	5945	30.06	27.24	28.65	17.6875
01/29/2017 14:39:13	5950	30.04	27.24	28.64	17.5125
01/29/2017 14:39:18	5955	30.02	27.24	28.63	17.9188
01/29/2017 14:39:23	5960	30	27.24	28.62	17.6875
01/29/2017 14:39:28	5965	30	27.24	28.62	17.5688
01/29/2017 14:39:33	5970	30	27.24	28.62	17.3938
01/29/2017 14:39:38	5975	30.02	27.24	28.63	18.075
01/29/2017 14:39:43	5980	30.02	27.24	28.63	17.8625
01/29/2017 14:39:48	5985	30.02	27.24	28.63	18.5813
01/29/2017 14:39:53	5990	30.02	27.24	28.63	18.2313
01/29/2017 14:39:58	5995	30	27.24	28.62	17.95
01/29/2017 14:40:03	6000	30.02	27.24	28.63	18.0563
01/29/2017 14:40:08	6005	30	27.24	28.62	17.9313
01/29/2017 14:40:13	6010	30.02	27.24	28.63	17.7438
01/29/2017 14:40:18	6015	29.98	27.24	28.61	17.9313
01/29/2017 14:40:23	6020	30	27.24	28.62	17.2875
01/29/2017 14:40:28	6025	30.02	27.24	28.63	18.2313
01/29/2017 14:40:33	6030	30.04	27.24	28.64	18.3188
01/29/2017 14:40:38	6035	30.02	27.24	28.63	18.0563
01/29/2017 14:40:43	6040	30.08	27.26	28.67	17.7563
01/29/2017 14:40:48	6045	30.04	27.26	28.65	17.8438
01/29/2017 14:40:53	6050	30.04	27.26	28.65	17.8125
01/29/2017 14:40:58	6055	30	27.24	28.62	17.95
01/29/2017 14:41:03	6060	29.96	27.24	28.6	17.9188
01/29/2017 14:41:08	6065	29.96	27.24	28.6	18.3875
01/29/2017 14:41:13	6070	29.98	27.24	28.61	18.2125
01/29/2017 14:41:18	6075	30	27.26	28.63	17.775
01/29/2017 14:41:23	6080	30.02	27.26	28.64	18.2125
01/29/2017 14:41:28	6085	30.04	27.26	28.65	18.1063
01/29/2017 14:41:33	6090	30.02	27.26	28.64	17.8438
01/29/2017 14:41:38	6095	30	27.26	28.63	18.4938
01/29/2017 14:41:43	6100	30.02	27.26	28.64	17.7938
01/29/2017 14:41:48	6105	30.02	27.26	28.64	17.7063
01/29/2017 14:41:53	6110	30.02	27.26	28.64	17.1813
01/29/2017 14:41:58	6115	30.02	27.26	28.64	17.6688
01/29/2017 14:42:03	6120	30.02	27.26	28.64	17.6
01/29/2017 14:42:08	6125	30.02	27.26	28.64	18.2688
01/29/2017 14:42:13	6130	30	27.26	28.63	17.8438
01/29/2017 14:42:18	6135	29.98	27.26	28.62	17.9688
01/29/2017 14:42:23	6140	29.96	27.26	28.61	17.6188
01/29/2017 14:42:28	6145	29.94	27.26	28.6	18.0063
01/29/2017 14:42:33	6150	29.96	27.26	28.61	17.8125
01/29/2017 14:42:38	6155	30	27.26	28.63	17.8438
01/29/2017 14:42:43	6160	30	27.26	28.63	17.8625
01/29/2017 14:42:48	6165	30.06	27.26	28.66	17.8125
01/29/2017 14:42:53	6170	30.08	27.26	28.67	18.1813
01/29/2017 14:42:58	6175	30.12	27.26	28.69	18.0375
01/29/2017 14:43:03	6180	30.1	27.26	28.68	17.5688
01/29/2017 14:43:08	6185	30.04	27.26	28.65	17.9
01/29/2017 14:43:13	6190	30	27.26	28.63	17.6875
01/29/2017 14:43:18	6195	29.98	27.26	28.62	17.4438
01/29/2017 14:43:23	6200	29.96	27.26	28.61	18.1063
01/29/2017 14:43:28	6205	29.96	27.26	28.61	17.6875
01/29/2017 14:43:33	6210	29.98	27.26	28.62	17.3563
01/29/2017 14:43:38	6215	29.98	27.26	28.62	17.8313
01/29/2017 14:43:43	6220	29.98	27.26	28.62	18.2813
01/29/2017 14:43:48	6225	30.02	27.26	28.64	18.2688
01/29/2017 14:43:53	6230	30.06	27.26	28.66	18.5125
01/29/2017 14:43:58	6235	30.02	27.26	28.64	17.5125
01/29/2017 14:44:03	6240	30.02	27.26	28.64	18.0063
01/29/2017 14:44:08	6245	30.04	27.26	28.65	18.4063
01/29/2017 14:44:13	6250	30.02	27.26	28.64	18.3875
01/29/2017 14:44:18	6255	30.02	27.26	28.64	18.0563
01/29/2017 14:44:23	6260	30.02	27.26	28.64	17.1813
01/29/2017 14:44:28	6265	30	27.28	28.64	17.7063
01/29/2017 14:44:33	6270	30.02	27.28	28.65	17.8313
01/29/2017 14:44:38	6275	30.02	27.28	28.65	17.55
01/29/2017 14:44:43	6280	30.04	27.28	28.66	18.3375
01/29/2017 14:44:48	6285	30.04	27.28	28.66	17.9875
01/29/2017 14:44:53	6290	30.02	27.28	28.65	17.9
01/29/2017 14:44:58	6295	30.04	27.26	28.65	17.8625
01/29/2017 14:45:03	6300	30.02	27.26	28.64	17.8125
01/29/2017 14:45:08	6305	29.98	27.26	28.62	18.0938
01/29/2017 14:45:13	6310	29.96	27.28	28.62	17.6188
01/29/2017 14:45:18	6315	29.98	27.28	28.63	17.6875
01/29/2017 14:45:23	6320	30	27.28	28.64	17.6375
01/29/2017 14:45:28	6325	30.02	27.28	28.65	17.9313
01/29/2017 14:45:33	6330	30.04	27.28	28.66	18.3375
01/29/2017 14:45:38	6335	30.04	27.28	28.66	17.8625
01/29/2017 14:45:43	6340	30.04	27.28	28.66	17.9
01/29/2017 14:45:48	6345	30.02	27.28	28.65	17.6
01/29/2017 14:45:53	6350	30	27.28	28.64	18.0063
01/29/2017 14:45:58	6355	30	27.28	28.64	18.4063
01/29/2017 14:46:03	6360	29.96	27.28	28.62	18.3688
01/29/2017 14:46:08	6365	29.96	27.28	28.62	17.7938
01/29/2017 14:46:13	6370	29.98	27.28	28.63	17.9313
01/29/2017 14:46:18	6375	30	27.28	28.64	18.475
01/29/2017 14:46:23	6380	30.02	27.26	28.64	17.5313
01/29/2017 14:46:28	6385	30.04	27.26	28.65	17.6563
01/29/2017 14:46:33	6390	30.02	27.28	28.65	18.4563
01/29/2017 14:46:38	6395	30.02	27.28	28.65	18.0063
01/29/2017 14:46:43	6400	30.02	27.28	28.65	18.1813
01/29/2017 14:46:48	6405	30.02	27.3	28.66	18.2125
01/29/2017 14:46:53	6410	30	27.3	28.65	17.95
01/29/2017 14:46:58	6415	30.04	27.3	28.67	17.4438
01/29/2017 14:47:03	6420	30.04	27.3	28.67	17.8125
01/29/2017 14:47:08	6425	30.04	27.3	28.67	17.9313
01/29/2017 14:47:13	6430	30.02	27.28	28.65	17.6875
01/29/2017 14:47:18	6435	30.02	27.28	28.65	17.7938
01/29/2017 14:47:23	6440	30.02	27.28	28.65	17.55
01/29/2017 14:47:28	6445	30.02	27.28	28.65	17.55
01/29/2017 14:47:33	6450	30	27.28	28.64	17.7438
01/29/2017 14:47:38	6455	30	27.28	28.64	17.8438
01/29/2017 14:47:43	6460	29.98	27.28	28.63	17.9188
01/29/2017 14:47:48	6465	30	27.28	28.64	17.7938
01/29/2017 14:47:53	6470	30	27.28	28.64	18.1625
01/29/2017 14:47:58	6475	30.02	27.3	28.66	18.7375
01/29/2017 14:48:03	6480	30.02	27.3	28.66	18.3688
01/29/2017 14:48:08	6485	30.04	27.3	28.67	18.125
01/29/2017 14:48:13	6490	30	27.3	28.65	17.95
01/29/2017 14:48:18	6495	30	27.28	28.64	18.0375
01/29/2017 14:48:23	6500	30	27.3	28.65	17.7563
01/29/2017 14:48:28	6505	30.02	27.3	28.66	17.8125
01/29/2017 14:48:33	6510	30	27.3	28.65	17.9688
01/29/2017 14:48:38	6515	30.04	27.3	28.67	17.9313
01/29/2017 14:48:43	6520	30.02	27.3	28.66	17.775
01/29/2017 14:48:48	6525	30.04	27.3	28.67	17.8625
01/29/2017 14:48:53	6530	30.02	27.3	28.66	17.7438
01/29/2017 14:48:58	6535	30	27.3	28.65	17.8625
01/29/2017 14:49:03	6540	30	27.3	28.65	18.0375
01/29/2017 14:49:08	6545	30.02	27.28	28.65	17.8313
01/29/2017 14:49:13	6550	30.04	27.3	28.67	17.9313
01/29/2017 14:49:18	6555	30.02	27.3	28.66	17.9188
01/29/2017 14:49:23	6560	30.04	27.3	28.67	18.1813
01/29/2017 14:49:28	6565	30.02	27.3	28.66	18.3188
01/29/2017 14:49:33	6570	30	27.3	28.65	17.7938
01/29/2017 14:49:38	6575	29.98	27.3	28.64	18.125
01/29/2017 14:49:43	6580	29.98	27.3	28.64	18.25
01/29/2017 14:49:48	6585	29.98	27.3	28.64	18.4938
01/29/2017 14:49:53	6590	30.04	27.3	28.67	18.2313
01/29/2017 14:49:58	6595	30.02	27.3	28.66	19.0875
01/29/2017 14:50:03	6600	30.04	27.3	28.67	17.95
01/29/2017 14:50:08	6605	30.06	27.3	28.68	18.1438
01/29/2017 14:50:13	6610	30.04	27.3	28.67	18.1063
01/29/2017 14:50:18	6615	30	27.3	28.65	18.7
01/29/2017 14:50:23	6620	30	27.3	28.65	18.1063
01/29/2017 14:50:28	6625	29.98	27.3	28.64	18.0938
01/29/2017 14:50:33	6630	29.96	27.3	28.63	17.9688
01/29/2017 14:50:38	6635	30	27.3	28.65	18.0375
01/29/2017 14:50:43	6640	30.02	27.3	28.66	17.9188
01/29/2017 14:50:48	6645	30.06	27.3	28.68	18.5813
01/29/2017 14:50:53	6650	30.06	27.32	28.69	18.0063
01/29/2017 14:50:58	6655	30.04	27.32	28.68	17.6
01/29/2017 14:51:03	6660	29.96	27.32	28.64	18.1813
01/29/2017 14:51:08	6665	30	27.32	28.66	18.0938
01/29/2017 14:51:13	6670	30	27.32	28.66	18.0375
01/29/2017 14:51:18	6675	30.02	27.32	28.67	18.0063
01/29/2017 14:51:23	6680	30.02	27.32	28.67	17.6563
01/29/2017 14:51:28	6685	30.04	27.3	28.67	18.475
01/29/2017 14:51:33	6690	30.04	27.32	28.68	18.125
01/29/2017 14:51:38	6695	30.02	27.3	28.66	18.1813
01/29/2017 14:51:43	6700	30	27.3	28.65	18.075
01/29/2017 14:51:48	6705	29.98	27.3	28.64	17.7438
01/29/2017 14:51:53	6710	29.98	27.32	28.65	18.0188
01/29/2017 14:51:58	6715	29.98	27.32	28.65	17.9313
01/29/2017 14:52:03	6720	30.02	27.32	28.67	18.1063
01/29/2017 14:52:08	6725	30.06	27.32	28.69	17.7438
01/29/2017 14:52:13	6730	30.06	27.32	28.69	17.8438
01/29/2017 14:52:18	6735	30.02	27.32	28.67	17.725
01/29/2017 14:52:23	6740	29.98	27.32	28.65	17.5875
01/29/2017 14:52:28	6745	30	27.32	28.66	18.1625
01/29/2017 14:52:33	6750	30.04	27.32	28.68	18.35
01/29/2017 14:52:38	6755	30.04	27.32	28.68	18.4375
01/29/2017 14:52:43	6760	30.02	27.32	28.67	17.7938
01/29/2017 14:52:48	6765	30.02	27.32	28.67	18.0938
01/29/2017 14:52:53	6770	30.04	27.32	28.68	18.2125
01/29/2017 14:52:58	6775	30.02	27.32	28.67	17.9313
01/29/2017 14:53:03	6780	29.98	27.32	28.65	17.325
01/29/2017 14:53:08	6785	30	27.32	28.66	17.5125
01/29/2017 14:53:13	6790	29.96	27.32	28.64	17.6375
01/29/2017 14:53:18	6795	30.02	27.32	28.67	17.7938
01/29/2017 14:53:23	6800	30.04	27.32	28.68	17.7563
01/29/2017 14:53:28	6805	30.04	27.32	28.68	18.1063
01/29/2017 14:53:33	6810	30	27.32	28.66	17.8438
01/29/2017 14:53:38	6815	30.02	27.32	28.67	18.0938
01/29/2017 14:53:43	6820	30	27.32	28.66	17.9
01/29/2017 14:53:48	6825	30.02	27.32	28.67	17.9188
01/29/2017 14:53:53	6830	30	27.32	28.66	17.7063
01/29/2017 14:53:58	6835	30	27.32	28.66	17.9188
01/29/2017 14:54:03	6840	30	27.34	28.67	17.4438
01/29/2017 14:54:08	6845	30	27.32	28.66	17.5313
01/29/2017 14:54:13	6850	29.96	27.32	28.64	18.1625
01/29/2017 14:54:18	6855	29.96	27.32	28.64	18.3
01/29/2017 14:54:23	6860	30.02	27.32	28.67	17.8125
01/29/2017 14:54:28	6865	30.04	27.32	28.68	18.1063
01/29/2017 14:54:33	6870	30.06	27.32	28.69	17.8438
01/29/2017 14:54:38	6875	30.06	27.32	28.69	17.6
01/29/2017 14:54:43	6880	30.06	27.32	28.69	17.8438
01/29/2017 14:54:48	6885	30.04	27.34	28.69	17.95
01/29/2017 14:54:53	6890	30.02	27.32	28.67	18.425
01/29/2017 14:54:58	6895	30	27.32	28.66	17.7563
01/29/2017 14:55:03	6900	29.98	27.32	28.65	17.9188
01/29/2017 14:55:08	6905	29.96	27.32	28.64	17.55
01/29/2017 14:55:13	6910	30	27.32	28.66	17.6188
01/29/2017 14:55:18	6915	30.06	27.34	28.7	18.1625
01/29/2017 14:55:23	6920	30.02	27.34	28.68	18.1625
01/29/2017 14:55:28	6925	30.02	27.34	28.68	17.6563
01/29/2017 14:55:33	6930	30.02	27.34	28.68	17.95
01/29/2017 14:55:38	6935	30	27.32	28.66	18.475
01/29/2017 14:55:43	6940	30.02	27.32	28.67	17.9
01/29/2017 14:55:48	6945	30	27.32	28.66	18.35
01/29/2017 14:55:53	6950	30.04	27.32	28.68	18.1438
01/29/2017 14:55:58	6955	29.98	27.34	28.66	18.2125
01/29/2017 14:56:03	6960	30	27.34	28.67	18.2688
01/29/2017 14:56:08	6965	30	27.34	28.67	17.9688
01/29/2017 14:56:13	6970	29.98	27.34	28.66	18.1438
01/29/2017 14:56:18	6975	30	27.34	28.67	18.0375
01/29/2017 14:56:23	6980	30.04	27.34	28.69	18.0375
01/29/2017 14:56:28	6985	30.02	27.34	28.68	17.5313
01/29/2017 14:56:33	6990	30	27.34	28.67	17.5
01/29/2017 14:56:38	6995	30	27.34	28.67	17.9313
01/29/2017 14:56:43	7000	30	27.34	28.67	18.6875
01/29/2017 14:56:48	7005	30.02	27.34	28.68	18.2125
01/29/2017 14:56:53	7010	30.04	27.34	28.69	17.775
01/29/2017 14:56:58	7015	30	27.34	28.67	18.3
01/29/2017 14:57:03	7020	30	27.34	28.67	18.1063
01/29/2017 14:57:08	7025	30.02	27.34	28.68	18.0375
01/29/2017 14:57:13	7030	30.02	27.34	28.68	17.8438
01/29/2017 14:57:18	7035	30.04	27.34	28.69	17.6688
01/29/2017 14:57:23	7040	30.02	27.34	28.68	17.9188
01/29/2017 14:57:28	7045	30	27.34	28.67	18.0375
01/29/2017 14:57:33	7050	29.98	27.34	28.66	17.9188
01/29/2017 14:57:38	7055	29.98	27.34	28.66	18.3375
01/29/2017 14:57:43	7060	29.98	27.34	28.66	17.9
01/29/2017 14:57:48	7065	30	27.34	28.67	17.775
01/29/2017 14:57:53	7070	30.04	27.34	28.69	18.7563
01/29/2017 14:57:58	7075	30.04	27.34	28.69	18.3188
01/29/2017 14:58:03	7080	30.02	27.34	28.68	18.0063
01/29/2017 14:58:08	7085	30.04	27.34	28.69	18.2125
01/29/2017 14:58:13	7090	30.02	27.34	28.68	18.4375
01/29/2017 14:58:18	7095	30.02	27.34	28.68	18.0375
01/29/2017 14:58:23	7100	30	27.34	28.67	17.7063
01/29/2017 14:58:28	7105	29.96	27.34	28.65	17.9
01/29/2017 14:58:33	7110	29.98	27.36	28.67	17.4625
01/29/2017 14:58:38	7115	30	27.36	28.68	17.6563
01/29/2017 14:58:43	7120	30.02	27.36	28.69	18.8438
01/29/2017 14:58:48	7125	30.04	27.34	28.69	18.0375
01/29/2017 14:58:53	7130	30.04	27.34	28.69	17.6688
01/29/2017 14:58:58	7135	30.04	27.34	28.69	17.775
01/29/2017 14:59:03	7140	30.02	27.34	28.68	17.775
01/29/2017 14:59:08	7145	30.04	27.34	28.69	17.7938
01/29/2017 14:59:13	7150	30.02	27.34	28.68	18.1938
01/29/2017 14:59:18	7155	29.98	27.36	28.67	18.075
01/29/2017 14:59:23	7160	29.98	27.36	28.67	18.4563
01/29/2017 14:59:28	7165	30	27.34	28.67	17.4813
01/29/2017 14:59:33	7170	30	27.34	28.67	17.5313
01/29/2017 14:59:38	7175	30.02	27.34	28.68	17.7563
01/29/2017 14:59:43	7180	30.08	27.36	28.72	18.2125
01/29/2017 14:59:48	7185	30.1	27.34	28.72	18.125
01/29/2017 14:59:53	7190	30.06	27.34	28.7	17.9875
01/29/2017 14:59:58	7195	30.02	27.34	28.68	18.25
01/29/2017 15:00:03	7200	30.02	27.34	28.68	17.8625
01/29/2017 15:00:08	7205	29.96	27.34	28.65	17.5688
01/29/2017 15:00:13	7210	29.98	27.34	28.66	17.7063
01/29/2017 15:00:18	7215	29.98	27.36	28.67	17.7063
01/29/2017 15:00:23	7220	29.98	27.36	28.67	18.3688
01/29/2017 15:00:28	7225	30.02	27.36	28.69	18.5813
01/29/2017 15:00:33	7230	30.02	27.36	28.69	18.1938
01/29/2017 15:00:38	7235	30.02	27.36	28.69	18.0063
01/29/2017 15:00:43	7240	30.04	27.36	28.7	17.5
01/29/2017 15:00:48	7245	30.04	27.36	28.7	17.9875
01/29/2017 15:00:53	7250	30.04	27.36	28.7	18.3375
01/29/2017 15:00:58	7255	30	27.36	28.68	17.8438
01/29/2017 15:01:03	7260	30.02	27.36	28.69	17.7563
01/29/2017 15:01:08	7265	30	27.36	28.68	17.6
01/29/2017 15:01:13	7270	30	27.36	28.68	18.1813
01/29/2017 15:01:18	7275	30	27.36	28.68	17.5688
01/29/2017 15:01:23	7280	30	27.36	28.68	18.0938
01/29/2017 15:01:28	7285	30	27.36	28.68	18.075
01/29/2017 15:01:33	7290	30.02	27.36	28.69	18.3688
01/29/2017 15:01:38	7295	30.02	27.36	28.69	17.8125
01/29/2017 15:01:43	7300	30.04	27.36	28.7	18.1625
01/29/2017 15:01:48	7305	30.04	27.36	28.7	17.9188
01/29/2017 15:01:53	7310	30	27.36	28.68	18.1813
01/29/2017 15:01:58	7315	30	27.36	28.68	17.5688
01/29/2017 15:02:03	7320	30	27.36	28.68	17.55
01/29/2017 15:02:08	7325	30	27.36	28.68	18.1063
01/29/2017 15:02:13	7330	29.98	27.36	28.67	17.6563
01/29/2017 15:02:18	7335	30	27.36	28.68	17.7438
01/29/2017 15:02:23	7340	30.02	27.36	28.69	18.5438
01/29/2017 15:02:28	7345	30.04	27.36	28.7	18.35
01/29/2017 15:02:33	7350	30.02	27.36	28.69	17.8625
01/29/2017 15:02:38	7355	30.04	27.36	28.7	17.8313
01/29/2017 15:02:43	7360	30.02	27.36	28.69	18.0375
01/29/2017 15:02:48	7365	30	27.36	28.68	18.1938
01/29/2017 15:02:53	7370	30	27.36	28.68	17.6
01/29/2017 15:02:58	7375	29.98	27.36	28.67	17.6875
01/29/2017 15:03:03	7380	30	27.36	28.68	17.8313
01/29/2017 15:03:08	7385	30.02	27.36	28.69	17.95
01/29/2017 15:03:13	7390	30.02	27.36	28.69	18.2813
01/29/2017 15:03:18	7395	30.04	27.36	28.7	18.5125
01/29/2017 15:03:23	7400	29.98	27.36	28.67	18.0938
01/29/2017 15:03:28	7405	30.02	27.36	28.69	17.9188
01/29/2017 15:03:33	7410	30	27.36	28.68	17.6375
01/29/2017 15:03:38	7415	30.02	27.38	28.7	17.4125
01/29/2017 15:03:43	7420	30.02	27.38	28.7	17.725
01/29/2017 15:03:48	7425	30.04	27.38	28.71	18.125
01/29/2017 15:03:53	7430	30.04	27.38	28.71	17.8313
01/29/2017 15:03:58	7435	30.02	27.36	28.69	18.1813
01/29/2017 15:04:03	7440	30.02	27.36	28.69	17.725
01/29/2017 15:04:08	7445	30.04	27.36	28.7	18.3375
01/29/2017 15:04:13	7450	30	27.36	28.68	17.9188
01/29/2017 15:04:18	7455	30	27.36	28.68	18.2125
01/29/2017 15:04:23	7460	30	27.36	28.68	17.7938
01/29/2017 15:04:28	7465	29.98	27.36	28.67	17.8625
01/29/2017 15:04:33	7470	30.02	27.38	28.7	17.9688
01/29/2017 15:04:38	7475	30	27.38	28.69	17.725
01/29/2017 15:04:43	7480	30	27.38	28.69	17.6563
01/29/2017 15:04:48	7485	30	27.38	28.69	17.55
01/29/2017 15:04:53	7490	30.02	27.38	28.7	18.0938
01/29/2017 15:04:58	7495	30.04	27.38	28.71	18.1938
01/29/2017 15:05:03	7500	30.04	27.38	28.71	17.3938
01/29/2017 15:05:08	7505	30	27.38	28.69	17.3375
01/29/2017 15:05:13	7510	30	27.38	28.69	17.3938
01/29/2017 15:05:18	7515	30.02	27.38	28.7	17.6
01/29/2017 15:05:23	7520	30	27.38	28.69	17.8625
01/29/2017 15:05:28	7525	29.98	27.38	28.68	17.4438
01/29/2017 15:05:33	7530	29.98	27.38	28.68	17.7438
01/29/2017 15:05:38	7535	30.02	27.38	28.7	18.0188
01/29/2017 15:05:43	7540	30.02	27.38	28.7	17.7063
01/29/2017 15:05:48	7545	30.02	27.38	28.7	18.0063
01/29/2017 15:05:53	7550	30.02	27.38	28.7	17.3938
01/29/2017 15:05:58	7555	30.04	27.38	28.71	17.7563
01/29/2017 15:06:03	7560	30.02	27.38	28.7	18.0938
01/29/2017 15:06:08	7565	30	27.36	28.68	18.1813
01/29/2017 15:06:13	7570	30.02	27.38	28.7	17.8125
01/29/2017 15:06:18	7575	30.02	27.38	28.7	17.6875
01/29/2017 15:06:23	7580	30	27.38	28.69	18.0063
01/29/2017 15:06:28	7585	30.02	27.38	28.7	17.3375
01/29/2017 15:06:33	7590	29.98	27.38	28.68	17.6688
01/29/2017 15:06:38	7595	29.98	27.38	28.68	17.8813
01/29/2017 15:06:43	7600	30.02	27.38	28.7	17.9688
01/29/2017 15:06:48	7605	30	27.38	28.69	18.0375
01/29/2017 15:06:53	7610	30.02	27.38	28.7	17.8125
01/29/2017 15:06:58	7615	30.04	27.38	28.71	18.1938
01/29/2017 15:07:03	7620	30.04	27.38	28.71	18.1938
01/29/2017 15:07:08	7625	30.04	27.38	28.71	18.3688
01/29/2017 15:07:13	7630	30	27.38	28.69	17.7563
01/29/2017 15:07:18	7635	30.02	27.38	28.7	17.2875
01/29/2017 15:07:23	7640	29.98	27.38	28.68	17.9188
01/29/2017 15:07:28	7645	30	27.38	28.69	18.1438
01/29/2017 15:07:33	7650	29.98	27.38	28.68	17.6188
01/29/2017 15:07:38	7655	30.02	27.38	28.7	17.8438
01/29/2017 15:07:43	7660	30.04	27.38	28.71	18.2813
01/29/2017 15:07:48	7665	30.02	27.38	28.7	17.5688
01/29/2017 15:07:53	7670	30.04	27.38	28.71	17.7563
01/29/2017 15:07:58	7675	30	27.38	28.69	18.2125
01/29/2017 15:08:03	7680	30	27.38	28.69	18.2313
01/29/2017 15:08:08	7685	30	27.38	28.69	17.8438
01/29/2017 15:08:13	7690	30	27.38	28.69	18.125
01/29/2017 15:08:18	7695	30.02	27.38	28.7	18.3688
01/29/2017 15:08:23	7700	30.02	27.38	28.7	17.5688
01/29/2017 15:08:28	7705	30.02	27.38	28.7	17.7063
01/29/2017 15:08:33	7710	30.04	27.38	28.71	17.9188
01/29/2017 15:08:38	7715	30.02	27.38	28.7	17.6688
01/29/2017 15:08:43	7720	30.02	27.38	28.7	18.35
01/29/2017 15:08:48	7725	29.98	27.38	28.68	18.2125
01/29/2017 15:08:53	7730	30	27.38	28.69	17.6188
01/29/2017 15:08:58	7735	29.98	27.4	28.69	17.8813
01/29/2017 15:09:03	7740	30	27.38	28.69	18.2125
01/29/2017 15:09:08	7745	30	27.38	28.69	18.1625
01/29/2017 15:09:13	7750	30.04	27.38	28.71	18.5125
01/29/2017 15:09:18	7755	30.02	27.38	28.7	17.6375
01/29/2017 15:09:23	7760	30.04	27.38	28.71	17.8313
01/29/2017 15:09:28	7765	30.02	27.38	28.7	17.7063
01/29/2017 15:09:33	7770	30	27.38	28.69	17.7938
01/29/2017 15:09:38	7775	30	27.38	28.69	17.7563
01/29/2017 15:09:43	7780	30	27.38	28.69	17.9688
01/29/2017 15:09:48	7785	29.96	27.4	28.68	17.725
01/29/2017 15:09:53	7790	29.98	27.4	28.69	18.125
01/29/2017 15:09:58	7795	30.02	27.4	28.71	18.25
01/29/2017 15:10:03	7800	30.04	27.4	28.72	18.2688
01/29/2017 15:10:08	7805	30.08	27.4	28.74	17.5125
01/29/2017 15:10:13	7810	30.02	27.4	28.71	17.6
01/29/2017 15:10:18	7815	30.02	27.4	28.71	18.0938
01/29/2017 15:10:23	7820	30.02	27.38	28.7	17.55
01/29/2017 15:10:28	7825	30.04	27.38	28.71	17.9
01/29/2017 15:10:33	7830	29.98	27.38	28.68	17.9188
01/29/2017 15:10:38	7835	30	27.38	28.69	17.7938
01/29/2017 15:10:43	7840	30	27.4	28.7	17.95
01/29/2017 15:10:48	7845	29.98	27.4	28.69	18.1813
01/29/2017 15:10:53	7850	30	27.4	28.7	17.9313
01/29/2017 15:10:58	7855	30.04	27.4	28.72	17.6875
01/29/2017 15:11:03	7860	30.02	27.4	28.71	18.0063
01/29/2017 15:11:08	7865	30.02	27.4	28.71	18.1813
01/29/2017 15:11:13	7870	30.02	27.4	28.71	18.0375
01/29/2017 15:11:18	7875	30.04	27.4	28.72	18.1625
01/29/2017 15:11:23	7880	30	27.4	28.7	17.6188
01/29/2017 15:11:28	7885	29.98	27.4	28.69	18.2688
01/29/2017 15:11:33	7890	30.02	27.4	28.71	18.3875
01/29/2017 15:11:38	7895	30	27.4	28.7	17.95
01/29/2017 15:11:43	7900	30.02	27.4	28.71	17.5313
01/29/2017 15:11:48	7905	30.02	27.4	28.71	17.5313
01/29/2017 15:11:53	7910	30.02	27.4	28.71	17.6375
01/29/2017 15:11:58	7915	30.02	27.4	28.71	17.3563
01/29/2017 15:12:03	7920	30.02	27.4	28.71	17.8438
01/29/2017 15:12:08	7925	30.02	27.4	28.71	17.7063
01/29/2017 15:12:13	7930	30.02	27.4	28.71	17.8813
01/29/2017 15:12:18	7935	30.02	27.4	28.71	18.2313
01/29/2017 15:12:23	7940	30	27.4	28.7	18.1938
01/29/2017 15:12:28	7945	29.98	27.4	28.69	17.9188
01/29/2017 15:12:33	7950	30.02	27.4	28.71	17.6688
01/29/2017 15:12:38	7955	30	27.4	28.7	17.7438
01/29/2017 15:12:43	7960	30	27.4	28.7	17.6875
01/29/2017 15:12:48	7965	30.04	27.4	28.72	17.8813
01/29/2017 15:12:53	7970	30.04	27.4	28.72	17.6563
01/29/2017 15:12:58	7975	30.04	27.4	28.72	17.5313
01/29/2017 15:13:03	7980	30.04	27.4	28.72	17.3375
01/29/2017 15:13:08	7985	30.02	27.4	28.71	17.4813
01/29/2017 15:13:13	7990	30.02	27.4	28.71	17.6563
01/29/2017 15:13:18	7995	30	27.4	28.7	17.725
01/29/2017 15:13:23	8000	29.98	27.4	28.69	17.9188
01/29/2017 15:13:28	8005	30.02	27.4	28.71	18.2313
01/29/2017 15:13:33	8010	30.02	27.4	28.71	17.4438
01/29/2017 15:13:38	8015	30.02	27.4	28.71	17.6688
01/29/2017 15:13:43	8020	30.02	27.4	28.71	18.1938
01/29/2017 15:13:48	8025	30.02	27.4	28.71	17.6
01/29/2017 15:13:53	8030	30.02	27.4	28.71	17.4125
01/29/2017 15:13:58	8035	30	27.42	28.71	17.7563
01/29/2017 15:14:03	8040	30	27.42	28.71	17.7938
01/29/2017 15:14:08	8045	30.02	27.42	28.72	18.0563
01/29/2017 15:14:13	8050	30	27.42	28.71	18.0063
01/29/2017 15:14:18	8055	30	27.42	28.71	17.5875
01/29/2017 15:14:23	8060	30.04	27.42	28.73	17.2688
01/29/2017 15:14:28	8065	30.04	27.42	28.73	18.1063
01/29/2017 15:14:33	8070	30.04	27.42	28.73	17.325
01/29/2017 15:14:38	8075	30.02	27.4	28.71	17.6188
01/29/2017 15:14:43	8080	30	27.42	28.71	17.9875
01/29/2017 15:14:48	8085	30	27.42	28.71	18.35
01/29/2017 15:14:53	8090	29.98	27.42	28.7	17.6688
01/29/2017 15:14:58	8095	29.96	27.42	28.69	18.125
01/29/2017 15:15:03	8100	30	27.42	28.71	18.7188
01/29/2017 15:15:08	8105	30	27.42	28.71	17.8438
01/29/2017 15:15:13	8110	30.04	27.42	28.73	17.9688
01/29/2017 15:15:18	8115	30.04	27.42	28.73	18.3375
01/29/2017 15:15:23	8120	30.04	27.42	28.73	17.8813
01/29/2017 15:15:28	8125	30.04	27.42	28.73	17.95
01/29/2017 15:15:33	8130	30.04	27.42	28.73	18.1063
01/29/2017 15:15:38	8135	30	27.42	28.71	17.8625
01/29/2017 15:15:43	8140	29.98	27.42	28.7	18.1063
01/29/2017 15:15:48	8145	30	27.42	28.71	18.075
01/29/2017 15:15:53	8150	29.96	27.42	28.69	17.6875
01/29/2017 15:15:58	8155	30	27.42	28.71	18.075
01/29/2017 15:16:03	8160	29.98	27.42	28.7	17.7563
01/29/2017 15:16:08	8165	30.02	27.42	28.72	17.7063
01/29/2017 15:16:13	8170	30.02	27.42	28.72	18.0563
01/29/2017 15:16:18	8175	30.04	27.42	28.73	17.725
01/29/2017 15:16:23	8180	30.02	27.42	28.72	17.8813
01/29/2017 15:16:28	8185	30.02	27.42	28.72	18.125
01/29/2017 15:16:33	8190	30.02	27.42	28.72	18.125
01/29/2017 15:16:38	8195	30.02	27.42	28.72	17.8125
01/29/2017 15:16:43	8200	30.02	27.42	28.72	17.9
01/29/2017 15:16:48	8205	30.02	27.42	28.72	17.4438
01/29/2017 15:16:53	8210	30	27.42	28.71	18.1438
01/29/2017 15:16:58	8215	30.02	27.42	28.72	17.9875
01/29/2017 15:17:03	8220	29.98	27.42	28.7	18.0563
01/29/2017 15:17:08	8225	30.02	27.42	28.72	17.425
01/29/2017 15:17:13	8230	30.04	27.42	28.73	17.9875
01/29/2017 15:17:18	8235	30.04	27.42	28.73	17.9875
01/29/2017 15:17:23	8240	30.04	27.42	28.73	17.8625
01/29/2017 15:17:28	8245	30.04	27.42	28.73	17.6688
01/29/2017 15:17:33	8250	30.02	27.42	28.72	17.7438
01/29/2017 15:17:38	8255	30.02	27.42	28.72	18.0375
01/29/2017 15:17:43	8260	29.96	27.42	28.69	17.7563
01/29/2017 15:17:48	8265	30	27.42	28.71	18.125
01/29/2017 15:17:53	8270	29.98	27.42	28.7	18.3375
01/29/2017 15:17:58	8275	30.02	27.42	28.72	17.7563
01/29/2017 15:18:03	8280	30.04	27.42	28.73	17.7438
01/29/2017 15:18:08	8285	30.04	27.42	28.73	18.0188
01/29/2017 15:18:13	8290	30.04	27.42	28.73	18.0375
01/29/2017 15:18:18	8295	30.04	27.42	28.73	18.2125
01/29/2017 15:18:23	8300	30.02	27.44	28.73	17.775
01/29/2017 15:18:28	8305	29.98	27.44	28.71	17.9688
01/29/2017 15:18:33	8310	30	27.42	28.71	17.9
01/29/2017 15:18:38	8315	30	27.42	28.71	18.2313
01/29/2017 15:18:43	8320	30.04	27.42	28.73	18.075
01/29/2017 15:18:48	8325	30.04	27.42	28.73	17.6688
01/29/2017 15:18:53	8330	30.04	27.42	28.73	17.9313
01/29/2017 15:18:58	8335	30.04	27.42	28.73	17.5313
01/29/2017 15:19:03	8340	30.02	27.42	28.72	17.5125
01/29/2017 15:19:08	8345	30.02	27.42	28.72	17.6563
01/29/2017 15:19:13	8350	30.02	27.44	28.73	17.55
01/29/2017 15:19:18	8355	30.02	27.44	28.73	17.6875
01/29/2017 15:19:23	8360	29.98	27.44	28.71	17.7063
01/29/2017 15:19:28	8365	30	27.44	28.72	17.7438
01/29/2017 15:19:33	8370	30.02	27.44	28.73	17.7938
01/29/2017 15:19:38	8375	30	27.42	28.71	17.7063
01/29/2017 15:19:43	8380	30.02	27.42	28.72	17.9313
01/29/2017 15:19:48	8385	30.04	27.42	28.73	17.6375
01/29/2017 15:19:53	8390	30.04	27.42	28.73	17.4813
01/29/2017 15:19:58	8395	30.02	27.42	28.72	17.9188
01/29/2017 15:20:03	8400	30.06	27.42	28.74	18.3875
01/29/2017 15:20:08	8405	30.04	27.44	28.74	18.0063
01/29/2017 15:20:13	8410	30	27.44	28.72	17.7063
01/29/2017 15:20:18	8415	30	27.44	28.72	18.425
01/29/2017 15:20:23	8420	30.02	27.44	28.73	18.1438
01/29/2017 15:20:28	8425	30	27.44	28.72	18.5125
01/29/2017 15:20:33	8430	30.02	27.44	28.73	18.3188
01/29/2017 15:20:38	8435	29.98	27.44	28.71	18.1625
01/29/2017 15:20:43	8440	30	27.44	28.72	17.6688
01/29/2017 15:20:48	8445	30	27.44	28.72	17.7438
01/29/2017 15:20:53	8450	30.04	27.44	28.74	18.0375
01/29/2017 15:20:58	8455	30.04	27.44	28.74	18.35
01/29/2017 15:21:03	8460	30.02	27.44	28.73	18.8938
01/29/2017 15:21:08	8465	30.02	27.44	28.73	18.4063
01/29/2017 15:21:13	8470	30.02	27.44	28.73	18.2313
01/29/2017 15:21:18	8475	30	27.44	28.72	17.95
01/29/2017 15:21:23	8480	30	27.44	28.72	18.2813
01/29/2017 15:21:28	8485	29.98	27.44	28.71	18.0375
01/29/2017 15:21:33	8490	30	27.44	28.72	17.6688
01/29/2017 15:21:38	8495	30	27.44	28.72	17.9875
01/29/2017 15:21:43	8500	30.02	27.44	28.73	18.125
01/29/2017 15:21:48	8505	30.04	27.44	28.74	17.9188
01/29/2017 15:21:53	8510	30.04	27.44	28.74	18.0938
01/29/2017 15:21:58	8515	30.04	27.44	28.74	17.6688
01/29/2017 15:22:03	8520	30.02	27.44	28.73	17.5313
01/29/2017 15:22:08	8525	30	27.44	28.72	18.0188
01/29/2017 15:22:13	8530	30	27.44	28.72	17.9688
01/29/2017 15:22:18	8535	29.98	27.44	28.71	18.3188
01/29/2017 15:22:23	8540	30	27.44	28.72	17.8125
01/29/2017 15:22:28	8545	30.02	27.44	28.73	17.8438
01/29/2017 15:22:33	8550	30.02	27.44	28.73	17.9188
01/29/2017 15:22:38	8555	30.06	27.44	28.75	17.55
01/29/2017 15:22:43	8560	30.02	27.44	28.73	17.4813
01/29/2017 15:22:48	8565	30.02	27.44	28.73	17.9188
01/29/2017 15:22:53	8570	30.02	27.44	28.73	17.9875
01/29/2017 15:22:58	8575	30.02	27.44	28.73	18.4063
01/29/2017 15:23:03	8580	30.02	27.44	28.73	18.4063
01/29/2017 15:23:08	8585	30.02	27.44	28.73	18.0375
01/29/2017 15:23:13	8590	30	27.44	28.72	18.3
01/29/2017 15:23:18	8595	30.02	27.44	28.73	17.7938
01/29/2017 15:23:23	8600	30.02	27.44	28.73	17.775
01/29/2017 15:23:28	8605	30.04	27.44	28.74	18.3875
01/29/2017 15:23:33	8610	30.02	27.44	28.73	18.4563
01/29/2017 15:23:38	8615	30.02	27.44	28.73	18.1813
01/29/2017 15:23:43	8620	30.02	27.44	28.73	17.9
01/29/2017 15:23:48	8625	30.02	27.44	28.73	17.5125
01/29/2017 15:23:53	8630	29.98	27.46	28.72	18.0563
01/29/2017 15:23:58	8635	30	27.46	28.73	18.4563
01/29/2017 15:24:03	8640	30.02	27.44	28.73	18.35
01/29/2017 15:24:08	8645	30.02	27.44	28.73	18.25
01/29/2017 15:24:13	8650	30.02	27.44	28.73	17.6375
01/29/2017 15:24:18	8655	30.04	27.44	28.74	16.9563
01/29/2017 15:24:23	8660	30.04	27.44	28.74	17.9688
01/29/2017 15:24:28	8665	30	27.44	28.72	17.7438
01/29/2017 15:24:33	8670	30.02	27.44	28.73	17.95
01/29/2017 15:24:38	8675	29.98	27.44	28.71	17.6
01/29/2017 15:24:43	8680	29.96	27.44	28.7	17.8813
01/29/2017 15:24:48	8685	29.98	27.46	28.72	18.0563
01/29/2017 15:24:53	8690	30	27.46	28.73	17.8438
01/29/2017 15:24:58	8695	30	27.46	28.73	17.775
01/29/2017 15:25:03	8700	30.02	27.46	28.74	17.9
01/29/2017 15:25:08	8705	30	27.46	28.73	17.7063
01/29/2017 15:25:13	8710	30.02	27.46	28.74	18.1625
01/29/2017 15:25:18	8715	30	27.44	28.72	17.8625
01/29/2017 15:25:23	8720	30	27.44	28.72	17.6688
01/29/2017 15:25:28	8725	30.02	27.44	28.73	18.2313
01/29/2017 15:25:33	8730	30.04	27.44	28.74	17.95
01/29/2017 15:25:38	8735	30.02	27.46	28.74	18.2688
01/29/2017 15:25:43	8740	30.04	27.46	28.75	17.8438
01/29/2017 15:25:48	8745	30.04	27.46	28.75	18.2313
01/29/2017 15:25:53	8750	30.02	27.46	28.74	17.775
01/29/2017 15:25:58	8755	30	27.46	28.73	17.6
01/29/2017 15:26:03	8760	29.98	27.46	28.72	17.4125
01/29/2017 15:26:08	8765	29.96	27.44	28.7	18.0563
01/29/2017 15:26:13	8770	29.98	27.46	28.72	17.6688
01/29/2017 15:26:18	8775	30	27.46	28.73	18.1438
01/29/2017 15:26:23	8780	30.02	27.46	28.74	17.6563
01/29/2017 15:26:28	8785	30.02	27.46	28.74	17.5688
01/29/2017 15:26:33	8790	30.04	27.46	28.75	17.5
01/29/2017 15:26:38	8795	30.04	27.46	28.75	17.775
01/29/2017 15:26:43	8800	30	27.46	28.73	17.7438
01/29/2017 15:26:48	8805	30.04	27.46	28.75	17.9688
01/29/2017 15:26:53	8810	30.02	27.46	28.74	17.9313
01/29/2017 15:26:58	8815	30.02	27.46	28.74	17.8625
01/29/2017 15:27:03	8820	30.02	27.46	28.74	17.95
01/29/2017 15:27:08	8825	30.02	27.46	28.74	17.8313
01/29/2017 15:27:13	8830	29.98	27.46	28.72	17.7438
01/29/2017 15:27:18	8835	30	27.46	28.73	18.0188
01/29/2017 15:27:23	8840	30.02	27.46	28.74	18.4063
01/29/2017 15:27:28	8845	30.02	27.46	28.74	18.4063
01/29/2017 15:27:33	8850	30.06	27.46	28.76	18.5438
01/29/2017 15:27:38	8855	30.02	27.46	28.74	18.2688
01/29/2017 15:27:43	8860	30.02	27.46	28.74	17.6563
01/29/2017 15:27:48	8865	30.02	27.46	28.74	17.9688
01/29/2017 15:27:53	8870	30.02	27.46	28.74	17.7938
01/29/2017 15:27:58	8875	30	27.46	28.73	17.7438
01/29/2017 15:28:03	8880	30	27.46	28.73	17.6875
01/29/2017 15:28:08	8885	30	27.46	28.73	17.9875
01/29/2017 15:28:13	8890	30.02	27.46	28.74	18.3188
01/29/2017 15:28:18	8895	30	27.46	28.73	18.1813
01/29/2017 15:28:23	8900	30.02	27.46	28.74	18.3188
01/29/2017 15:28:28	8905	30	27.46	28.73	17.725
01/29/2017 15:28:33	8910	30.06	27.46	28.76	18.0375
01/29/2017 15:28:38	8915	30.02	27.46	28.74	18.1938
01/29/2017 15:28:43	8920	30	27.46	28.73	17.8125
01/29/2017 15:28:48	8925	29.98	27.46	28.72	18.0188
01/29/2017 15:28:53	8930	29.98	27.46	28.72	18.0063
01/29/2017 15:28:58	8935	29.98	27.46	28.72	17.725
01/29/2017 15:29:03	8940	30.02	27.46	28.74	17.3563
01/29/2017 15:29:08	8945	30	27.46	28.73	17.425
01/29/2017 15:29:13	8950	30.04	27.46	28.75	17.5688
01/29/2017 15:29:18	8955	30.02	27.46	28.74	17.6875
01/29/2017 15:29:23	8960	30.02	27.46	28.74	17.8813
01/29/2017 15:29:28	8965	30.02	27.46	28.74	18.4375
01/29/2017 15:29:33	8970	30.02	27.46	28.74	18.1063
01/29/2017 15:29:38	8975	30.02	27.46	28.74	17.7063
01/29/2017 15:29:43	8980	30	27.48	28.74	18.0563
01/29/2017 15:29:48	8985	29.98	27.46	28.72	18.125
01/29/2017 15:29:53	8990	30.02	27.46	28.74	17.7063
01/29/2017 15:29:58	8995	30.02	27.46	28.74	17.95
01/29/2017 15:30:03	9000	30.02	27.46	28.74	18.2813
01/29/2017 15:30:08	9005	30	27.46	28.73	18.1938
01/29/2017 15:30:13	9010	30.02	27.46	28.74	18.1438
01/29/2017 15:30:18	9015	30.04	27.46	28.75	18.2125
01/29/2017 15:30:23	9020	30.04	27.46	28.75	18.3688
01/29/2017 15:30:28	9025	30	27.48	28.74	18.3875
01/29/2017 15:30:33	9030	30.02	27.48	28.75	18.425
01/29/2017 15:30:38	9035	30	27.46	28.73	17.95
01/29/2017 15:30:43	9040	30	27.48	28.74	17.3563
01/29/2017 15:30:48	9045	30.02	27.48	28.75	17.725
01/29/2017 15:30:53	9050	30.04	27.48	28.76	18.2813
01/29/2017 15:30:58	9055	30	27.48	28.74	17.775
01/29/2017 15:31:03	9060	29.98	27.46	28.72	17.9
01/29/2017 15:31:08	9065	30	27.46	28.73	18.5625
01/29/2017 15:31:13	9070	29.98	27.46	28.72	18.2125
01/29/2017 15:31:18	9075	30	27.48	28.74	17.7063
01/29/2017 15:31:23	9080	30.02	27.48	28.75	18.3188
01/29/2017 15:31:28	9085	30.02	27.48	28.75	17.7563
01/29/2017 15:31:33	9090	30.06	27.48	28.77	17.8625
01/29/2017 15:31:38	9095	30.02	27.48	28.75	18.6313
01/29/2017 15:31:43	9100	30	27.48	28.74	17.7563
01/29/2017 15:31:48	9105	30.02	27.48	28.75	17.55
01/29/2017 15:31:53	9110	30	27.48	28.74	17.775
01/29/2017 15:31:58	9115	29.98	27.48	28.73	18.0563
01/29/2017 15:32:03	9120	30	27.46	28.73	17.8438
01/29/2017 15:32:08	9125	30.02	27.48	28.75	17.8125
01/29/2017 15:32:13	9130	30.02	27.48	28.75	17.7938
01/29/2017 15:32:18	9135	30.02	27.48	28.75	17.725
01/29/2017 15:32:23	9140	30.04	27.48	28.76	17.8313
01/29/2017 15:32:28	9145	30.04	27.48	28.76	18.0375
01/29/2017 15:32:33	9150	30.02	27.48	28.75	17.6
01/29/2017 15:32:38	9155	30	27.48	28.74	17.5125
01/29/2017 15:32:43	9160	29.98	27.48	28.73	17.9188
01/29/2017 15:32:48	9165	29.96	27.48	28.72	17.9313
01/29/2017 15:32:53	9170	29.98	27.48	28.73	17.8313
01/29/2017 15:32:58	9175	30.04	27.48	28.76	17.6688
01/29/2017 15:33:03	9180	30.04	27.48	28.76	17.425
01/29/2017 15:33:08	9185	30.04	27.48	28.76	17.775
01/29/2017 15:33:13	9190	30.04	27.48	28.76	18.0188
01/29/2017 15:33:18	9195	30.02	27.48	28.75	18.1438
01/29/2017 15:33:23	9200	30.02	27.48	28.75	17.7438
01/29/2017 15:33:28	9205	29.98	27.48	28.73	17.5688
01/29/2017 15:33:33	9210	30	27.48	28.74	17.95
01/29/2017 15:33:38	9215	30.04	27.48	28.76	18.2313
01/29/2017 15:33:43	9220	30.02	27.48	28.75	18.4063
01/29/2017 15:33:48	9225	30.02	27.48	28.75	18.5438
01/29/2017 15:33:53	9230	30.02	27.48	28.75	17.5313
01/29/2017 15:33:58	9235	30	27.48	28.74	17.7938
01/29/2017 15:34:03	9240	30.02	27.48	28.75	17.725
01/29/2017 15:34:08	9245	29.98	27.48	28.73	17.725
01/29/2017 15:34:13	9250	30	27.48	28.74	17.8625
01/29/2017 15:34:18	9255	30	27.48	28.74	17.3938
01/29/2017 15:34:23	9260	30.02	27.48	28.75	17.6188
01/29/2017 15:34:28	9265	30.02	27.48	28.75	17.9
01/29/2017 15:34:33	9270	30.04	27.48	28.76	18.1063
01/29/2017 15:34:38	9275	30.04	27.48	28.76	17.775
01/29/2017 15:34:43	9280	30.04	27.48	28.76	17.8313
01/29/2017 15:34:48	9285	30.02	27.48	28.75	18.0188
01/29/2017 15:34:53	9290	30.04	27.48	28.76	17.9
01/29/2017 15:34:58	9295	30	27.48	28.74	17.6875
01/29/2017 15:35:03	9300	30.04	27.48	28.76	17.775
01/29/2017 15:35:08	9305	30	27.48	28.74	17.6563
01/29/2017 15:35:13	9310	30	27.48	28.74	17.725
01/29/2017 15:35:18	9315	30	27.48	28.74	17.6375
01/29/2017 15:35:23	9320	30	27.48	28.74	17.5313
01/29/2017 15:35:28	9325	30.02	27.48	28.75	17.7063
01/29/2017 15:35:33	9330	30.02	27.48	28.75	18.0563
01/29/2017 15:35:38	9335	30	27.48	28.74	18.0563
01/29/2017 15:35:43	9340	30.06	27.48	28.77	18.1813
01/29/2017 15:35:48	9345	30.04	27.48	28.76	17.9313
01/29/2017 15:35:53	9350	30.02	27.48	28.75	17.6
01/29/2017 15:35:58	9355	30.02	27.48	28.75	17.6563
01/29/2017 15:36:03	9360	30.02	27.48	28.75	18.1813
01/29/2017 15:36:08	9365	30.02	27.48	28.75	18.3375
01/29/2017 15:36:13	9370	30	27.48	28.74	17.5313
01/29/2017 15:36:18	9375	30.02	27.48	28.75	17.6375
01/29/2017 15:36:23	9380	30	27.48	28.74	18.0563
01/29/2017 15:36:28	9385	30	27.48	28.74	17.8438
01/29/2017 15:36:33	9390	30.02	27.48	28.75	18.2313
01/29/2017 15:36:38	9395	30.02	27.48	28.75	18.1813
01/29/2017 15:36:43	9400	30.04	27.48	28.76	18.1938
01/29/2017 15:36:48	9405	30.04	27.48	28.76	18.1438
01/29/2017 15:36:53	9410	30.04	27.48	28.76	17.7438
01/29/2017 15:36:58	9415	30.02	27.5	28.76	17.6875
01/29/2017 15:37:03	9420	30	27.5	28.75	18.4938
01/29/2017 15:37:08	9425	29.98	27.5	28.74	17.7563
01/29/2017 15:37:13	9430	29.98	27.5	28.74	17.3563
01/29/2017 15:37:18	9435	30.02	27.48	28.75	18.0375
01/29/2017 15:37:23	9440	30.04	27.48	28.76	17.9188
01/29/2017 15:37:28	9445	30.04	27.48	28.76	17.8125
01/29/2017 15:37:33	9450	30.04	27.48	28.76	18.1938
01/29/2017 15:37:38	9455	30	27.5	28.75	18.5625
01/29/2017 15:37:43	9460	30	27.5	28.75	18.475
01/29/2017 15:37:48	9465	30	27.5	28.75	18.0938
01/29/2017 15:37:53	9470	30.02	27.5	28.76	17.7438
01/29/2017 15:37:58	9475	29.98	27.48	28.73	18.0375
01/29/2017 15:38:03	9480	30.02	27.48	28.75	18.1063
01/29/2017 15:38:08	9485	30.02	27.48	28.75	18.0938
01/29/2017 15:38:13	9490	30.04	27.48	28.76	18.25
01/29/2017 15:38:18	9495	30.04	27.48	28.76	17.9188
01/29/2017 15:38:23	9500	30.04	27.5	28.77	18.3188
01/29/2017 15:38:28	9505	30.02	27.5	28.76	18.3188
01/29/2017 15:38:33	9510	30.02	27.5	28.76	17.8313
01/29/2017 15:38:38	9515	29.98	27.5	28.74	17.3938
01/29/2017 15:38:43	9520	30	27.5	28.75	18.0375
01/29/2017 15:38:48	9525	30	27.5	28.75	17.775
01/29/2017 15:38:53	9530	30	27.5	28.75	17.6875
01/29/2017 15:38:58	9535	30	27.5	28.75	17.8813
01/29/2017 15:39:03	9540	30.02	27.5	28.76	17.6188
01/29/2017 15:39:08	9545	30.02	27.5	28.76	17.9
01/29/2017 15:39:13	9550	30.04	27.5	28.77	18.1063
01/29/2017 15:39:18	9555	30.04	27.5	28.77	18.6313
01/29/2017 15:39:23	9560	30	27.5	28.75	18.0563
01/29/2017 15:39:28	9565	30.04	27.5	28.77	17.9188
01/29/2017 15:39:33	9570	30.02	27.5	28.76	18.2688
01/29/2017 15:39:38	9575	30	27.5	28.75	18.1938
01/29/2017 15:39:43	9580	29.98	27.5	28.74	18.8438
01/29/2017 15:39:48	9585	30	27.5	28.75	18.1813
01/29/2017 15:39:53	9590	30	27.5	28.75	17.375
01/29/2017 15:39:58	9595	30	27.5	28.75	17.8813
01/29/2017 15:40:03	9600	30	27.5	28.75	17.9688
01/29/2017 15:40:08	9605	30	27.5	28.75	18.075
01/29/2017 15:40:13	9610	30.02	27.5	28.76	17.5875
01/29/2017 15:40:18	9615	30.02	27.5	28.76	17.6375
01/29/2017 15:40:23	9620	30.04	27.5	28.77	17.55
01/29/2017 15:40:28	9625	30.04	27.5	28.77	17.9875
01/29/2017 15:40:33	9630	30.02	27.5	28.76	17.7063
01/29/2017 15:40:38	9635	30	27.5	28.75	17.9313
01/29/2017 15:40:43	9640	30	27.5	28.75	18.0375
01/29/2017 15:40:48	9645	30	27.5	28.75	18.125
01/29/2017 15:40:53	9650	30.02	27.5	28.76	18.0063
01/29/2017 15:40:58	9655	30.02	27.5	28.76	17.8125
01/29/2017 15:41:03	9660	30.02	27.5	28.76	18.1813
01/29/2017 15:41:08	9665	30.02	27.5	28.76	18.4563
01/29/2017 15:41:13	9670	30.02	27.5	28.76	17.9188
01/29/2017 15:41:18	9675	30	27.5	28.75	17.7438
01/29/2017 15:41:23	9680	30.02	27.5	28.76	17.8313
01/29/2017 15:41:28	9685	30.02	27.5	28.76	18.8938
01/29/2017 15:41:33	9690	30.02	27.5	28.76	18.7375
01/29/2017 15:41:38	9695	30.04	27.5	28.77	17.775
01/29/2017 15:41:43	9700	30.04	27.5	28.77	18.4063
01/29/2017 15:41:48	9705	30.02	27.5	28.76	17.8438
01/29/2017 15:41:53	9710	30.02	27.5	28.76	18.2313
01/29/2017 15:41:58	9715	29.98	27.5	28.74	17.9313
01/29/2017 15:42:03	9720	30.02	27.5	28.76	17.6875
01/29/2017 15:42:08	9725	30	27.5	28.75	17.2875
01/29/2017 15:42:13	9730	30.02	27.5	28.76	17.6188
01/29/2017 15:42:18	9735	30.02	27.5	28.76	18.2125
01/29/2017 15:42:23	9740	30.02	27.5	28.76	18.0188
01/29/2017 15:42:28	9745	30.02	27.5	28.76	18.0938
01/29/2017 15:42:33	9750	30.02	27.5	28.76	17.8625
01/29/2017 15:42:38	9755	30	27.5	28.75	17.6688
01/29/2017 15:42:43	9760	29.98	27.5	28.74	18.25
01/29/2017 15:42:48	9765	30	27.5	28.75	18.0563
01/29/2017 15:42:53	9770	30	27.5	28.75	18.075
01/29/2017 15:42:58	9775	30.02	27.5	28.76	17.9688
01/29/2017 15:43:03	9780	30.02	27.5	28.76	17.5125
01/29/2017 15:43:08	9785	30.02	27.52	28.77	17.15
01/29/2017 15:43:13	9790	30.02	27.52	28.77	17.25
01/29/2017 15:43:18	9795	30	27.52	28.76	18.0063
01/29/2017 15:43:23	9800	30.02	27.52	28.77	18.1813
01/29/2017 15:43:28	9805	30.02	27.52	28.77	18.0063
01/29/2017 15:43:33	9810	30	27.5	28.75	17.9188
01/29/2017 15:43:38	9815	30	27.5	28.75	17.9688
01/29/2017 15:43:43	9820	29.98	27.5	28.74	18.1625
01/29/2017 15:43:48	9825	30	27.5	28.75	18.6
01/29/2017 15:43:53	9830	30	27.5	28.75	18.6
01/29/2017 15:43:58	9835	30.02	27.5	28.76	17.6875
01/29/2017 15:44:03	9840	30.04	27.5	28.77	17.6375
01/29/2017 15:44:08	9845	30.04	27.52	28.78	18.25
01/29/2017 15:44:13	9850	30.02	27.52	28.77	18.2813
01/29/2017 15:44:18	9855	30.02	27.52	28.77	18.4063
01/29/2017 15:44:23	9860	30	27.52	28.76	17.6
01/29/2017 15:44:28	9865	30.02	27.52	28.77	17.775
01/29/2017 15:44:33	9870	30	27.52	28.76	18.0188
01/29/2017 15:44:38	9875	30	27.52	28.76	17.8438
01/29/2017 15:44:43	9880	30.02	27.52	28.77	17.6688
01/29/2017 15:44:48	9885	30.04	27.52	28.78	17.9188
01/29/2017 15:44:53	9890	30.02	27.52	28.77	18.2125
01/29/2017 15:44:58	9895	30	27.52	28.76	18.1438
01/29/2017 15:45:03	9900	30	27.52	28.76	18.4063
01/29/2017 15:45:08	9905	30	27.52	28.76	17.9875
01/29/2017 15:45:13	9910	30	27.52	28.76	17.7938
01/29/2017 15:45:18	9915	30	27.52	28.76	17.8625
01/29/2017 15:45:23	9920	30	27.52	28.76	18.1438
01/29/2017 15:45:28	9925	30.04	27.52	28.78	18.1813
01/29/2017 15:45:33	9930	30.02	27.52	28.77	17.7938
01/29/2017 15:45:38	9935	30.02	27.52	28.77	18.1813
01/29/2017 15:45:43	9940	30.06	27.52	28.79	17.5
01/29/2017 15:45:48	9945	30.04	27.52	28.78	17.1125
01/29/2017 15:45:53	9950	30.02	27.52	28.77	18.3188
01/29/2017 15:45:58	9955	29.98	27.52	28.75	18.075
01/29/2017 15:46:03	9960	30	27.52	28.76	17.7438
01/29/2017 15:46:08	9965	30	27.52	28.76	17.9
01/29/2017 15:46:13	9970	29.98	27.52	28.75	18.3
01/29/2017 15:46:18	9975	29.98	27.52	28.75	18.1063
01/29/2017 15:46:23	9980	30.02	27.52	28.77	18.2688
01/29/2017 15:46:28	9985	30.02	27.52	28.77	18.25
01/29/2017 15:46:33	9990	30.02	27.52	28.77	17.9
[truncated: 101,682 more rows]
