# Supplementary material for: Two thermal performance test (TPT) datasets of a single U-tube borehole heat exchanger with inlet setpoint temperatures of 30 °C and 40 °C
Source: Data Brief. 2018 Sep 8;20:1769–74. doi: 10.1016/j.dib.2018.08.215 (PMC6169374; doi:10.1016/j.dib.2018.08.215)
Supplement: Supplementary file 2 — MATLAB script for data filtering and raw data of two thermal performance tests. [file mmc2.zip › RawData/TPT40_RawData_5s.xlsx]

## Sheet: sheet1
Time	Elapsed Time [s]	Tf,in [°C]	Tf,out [°C]	Tf,mean [°C]	FlowRate [l/min]
03/24/2017 10:00:16	0	16.58	16.6	16.59	16.9875
03/24/2017 10:00:21	5	16.58	16.6	16.59	17.3563
03/24/2017 10:00:26	10	16.58	16.6	16.59	17.6875
03/24/2017 10:00:31	15	16.6	16.6	16.6	17.5313
03/24/2017 10:00:36	20	16.74	16.6	16.67	17.3938
03/24/2017 10:00:41	25	17.14	16.6	16.87	17.1813
03/24/2017 10:00:46	30	17.8	16.6	17.2	16.8688
03/24/2017 10:00:51	35	18.52	16.6	17.56	17.725
03/24/2017 10:00:56	40	19.14	16.6	17.87	17.775
03/24/2017 10:01:01	45	19.68	16.6	18.14	17.425
03/24/2017 10:01:06	50	20.02	16.6	18.31	17.3938
03/24/2017 10:01:11	55	20.36	16.6	18.48	17.5688
03/24/2017 10:01:16	60	20.66	16.6	18.63	17.6
03/24/2017 10:01:21	65	20.88	16.6	18.74	17.2688
03/24/2017 10:01:26	70	20.96	16.6	18.78	17.7063
03/24/2017 10:01:31	75	21.14	16.6	18.87	17.6375
03/24/2017 10:01:36	80	21.28	16.6	18.94	17.4625
03/24/2017 10:01:41	85	21.32	16.6	18.96	17.375
03/24/2017 10:01:46	90	21.42	16.6	19.01	17.075
03/24/2017 10:01:51	95	21.46	16.6	19.03	17.5688
03/24/2017 10:01:56	100	21.54	16.6	19.07	16.9375
03/24/2017 10:02:01	105	21.58	16.6	19.09	17.5688
03/24/2017 10:02:06	110	21.66	16.6	19.13	17.5313
03/24/2017 10:02:11	115	21.68	16.6	19.14	17.725
03/24/2017 10:02:16	120	21.72	16.6	19.16	17.6375
03/24/2017 10:02:21	125	21.76	16.6	19.18	17.3938
03/24/2017 10:02:26	130	21.8	16.6	19.2	17.325
03/24/2017 10:02:31	135	21.8	16.6	19.2	17.775
03/24/2017 10:02:36	140	21.86	16.6	19.23	17.3563
03/24/2017 10:02:41	145	21.9	16.6	19.25	16.9563
03/24/2017 10:02:46	150	21.9	16.6	19.25	17.2
03/24/2017 10:02:51	155	21.94	16.6	19.27	17.8625
03/24/2017 10:02:56	160	21.98	16.6	19.29	17.8125
03/24/2017 10:03:01	165	22.02	16.6	19.31	17.0625
03/24/2017 10:03:06	170	22.02	16.6	19.31	17.3375
03/24/2017 10:03:11	175	22.02	16.6	19.31	17.5125
03/24/2017 10:03:16	180	22.02	16.6	19.31	17.0625
03/24/2017 10:03:21	185	22.04	16.6	19.32	16.5375
03/24/2017 10:03:26	190	22.06	16.6	19.33	17.025
03/24/2017 10:03:31	195	22.1	16.6	19.35	17.3375
03/24/2017 10:03:36	200	22.12	16.6	19.36	17.4438
03/24/2017 10:03:41	205	22.1	16.6	19.35	17.15
03/24/2017 10:03:46	210	22.12	16.6	19.36	17.425
03/24/2017 10:03:51	215	22.14	16.62	19.38	17.2
03/24/2017 10:03:56	220	22.2	16.62	19.41	17.375
03/24/2017 10:04:01	225	22.12	16.62	19.37	17.775
03/24/2017 10:04:06	230	22.16	16.62	19.39	17.5688
03/24/2017 10:04:11	235	22.22	16.62	19.42	16.9375
03/24/2017 10:04:16	240	22.2	16.62	19.41	16.9563
03/24/2017 10:04:21	245	22.22	16.62	19.42	17.2
03/24/2017 10:04:26	250	22.26	16.64	19.45	17.1125
03/24/2017 10:04:31	255	22.26	16.66	19.46	16.975
03/24/2017 10:04:36	260	22.24	16.74	19.49	17.6688
03/24/2017 10:04:41	265	22.3	16.86	19.58	17.7063
03/24/2017 10:04:46	270	22.26	17.02	19.64	17.775
03/24/2017 10:04:51	275	22.26	17.22	19.74	17.2688
03/24/2017 10:04:56	280	22.32	17.4	19.86	17.2188
03/24/2017 10:05:01	285	22.38	17.58	19.98	17.2
03/24/2017 10:05:06	290	22.4	17.78	20.09	17.7063
03/24/2017 10:05:11	295	22.44	17.94	20.19	17.075
03/24/2017 10:05:16	300	22.56	18.1	20.33	17.0938
03/24/2017 10:05:21	305	22.68	18.24	20.46	18.0938
03/24/2017 10:05:26	310	22.76	18.36	20.56	17.7938
03/24/2017 10:05:31	315	22.94	18.48	20.71	17.8125
03/24/2017 10:05:36	320	23.08	18.58	20.83	17.7063
03/24/2017 10:05:41	325	23.2	18.68	20.94	17.3938
03/24/2017 10:05:46	330	23.38	18.76	21.07	17.55
03/24/2017 10:05:51	335	23.54	18.84	21.19	17.7938
03/24/2017 10:05:56	340	23.62	18.9	21.26	17.325
03/24/2017 10:06:01	345	23.72	18.96	21.34	17.2188
03/24/2017 10:06:06	350	23.84	19.02	21.43	17.7563
03/24/2017 10:06:11	355	23.98	19.08	21.53	17.8313
03/24/2017 10:06:16	360	24.06	19.14	21.6	17.6375
03/24/2017 10:06:21	365	24.18	19.18	21.68	17.55
03/24/2017 10:06:26	370	24.26	19.22	21.74	17.2375
03/24/2017 10:06:31	375	24.32	19.26	21.79	17.6563
03/24/2017 10:06:36	380	24.4	19.3	21.85	18.0938
03/24/2017 10:06:41	385	24.5	19.34	21.92	17.6875
03/24/2017 10:06:46	390	24.58	19.36	21.97	17.55
03/24/2017 10:06:51	395	24.6	19.4	22	17.55
03/24/2017 10:06:56	400	24.7	19.44	22.07	18.0375
03/24/2017 10:07:01	405	24.76	19.46	22.11	18.1938
03/24/2017 10:07:06	410	24.78	19.5	22.14	18.0063
03/24/2017 10:07:11	415	24.86	19.52	22.19	17.55
03/24/2017 10:07:16	420	24.9	19.54	22.22	18.0063
03/24/2017 10:07:21	425	24.92	19.58	22.25	18.075
03/24/2017 10:07:26	430	24.96	19.6	22.28	17.8438
03/24/2017 10:07:31	435	25.04	19.62	22.33	17.5313
03/24/2017 10:07:36	440	25.1	19.64	22.37	17.8813
03/24/2017 10:07:41	445	25.12	19.66	22.39	17.775
03/24/2017 10:07:46	450	25.12	19.68	22.4	17.4625
03/24/2017 10:07:51	455	25.14	19.7	22.42	17.3563
03/24/2017 10:07:56	460	25.26	19.72	22.49	17.6875
03/24/2017 10:08:01	465	25.28	19.74	22.51	17.425
03/24/2017 10:08:06	470	25.32	19.76	22.54	17.7938
03/24/2017 10:08:11	475	25.36	19.78	22.57	17.8438
03/24/2017 10:08:16	480	25.38	19.8	22.59	17.5875
03/24/2017 10:08:21	485	25.38	19.82	22.6	17.15
03/24/2017 10:08:26	490	25.44	19.84	22.64	17.55
03/24/2017 10:08:31	495	25.4	19.86	22.63	16.9875
03/24/2017 10:08:36	500	25.48	19.88	22.68	17.3563
03/24/2017 10:08:41	505	25.5	19.88	22.69	17.6375
03/24/2017 10:08:46	510	25.52	19.9	22.71	17.6188
03/24/2017 10:08:51	515	25.56	19.92	22.74	17.2875
03/24/2017 10:08:56	520	25.54	19.94	22.74	17.3563
03/24/2017 10:09:01	525	25.6	19.98	22.79	17.8125
03/24/2017 10:09:06	530	25.58	20	22.79	17.6563
03/24/2017 10:09:11	535	25.62	20.04	22.83	17.5125
03/24/2017 10:09:16	540	25.66	20.08	22.87	17.3375
03/24/2017 10:09:21	545	25.66	20.12	22.89	17.3938
03/24/2017 10:09:26	550	25.68	20.18	22.93	17.4625
03/24/2017 10:09:31	555	25.7	20.24	22.97	17.6188
03/24/2017 10:09:36	560	25.78	20.3	23.04	17.1813
03/24/2017 10:09:41	565	25.78	20.38	23.08	17.4625
03/24/2017 10:09:46	570	25.86	20.44	23.15	17.2688
03/24/2017 10:09:51	575	25.9	20.5	23.2	17.325
03/24/2017 10:09:56	580	25.88	20.58	23.23	17.5125
03/24/2017 10:10:01	585	25.96	20.64	23.3	17.6688
03/24/2017 10:10:06	590	25.94	20.7	23.32	17.3563
03/24/2017 10:10:11	595	26.02	20.76	23.39	18.2125
03/24/2017 10:10:16	600	26.08	20.84	23.46	17.6688
03/24/2017 10:10:21	605	26.14	20.88	23.51	17.6
03/24/2017 10:10:26	610	26.22	20.94	23.58	17.4625
03/24/2017 10:10:31	615	26.32	21	23.66	17.7938
03/24/2017 10:10:36	620	26.34	21.06	23.7	17.55
03/24/2017 10:10:41	625	26.4	21.1	23.75	18.0188
03/24/2017 10:10:46	630	26.5	21.16	23.83	17.5313
03/24/2017 10:10:51	635	26.54	21.2	23.87	17.6375
03/24/2017 10:10:56	640	26.62	21.24	23.93	17.6875
03/24/2017 10:11:01	645	26.68	21.3	23.99	17.6875
03/24/2017 10:11:06	650	26.72	21.34	24.03	17.4125
03/24/2017 10:11:11	655	26.74	21.38	24.06	17.2688
03/24/2017 10:11:16	660	26.8	21.42	24.11	17.5
03/24/2017 10:11:21	665	26.8	21.46	24.13	17.8125
03/24/2017 10:11:26	670	26.86	21.5	24.18	17.95
03/24/2017 10:11:31	675	26.92	21.54	24.23	18.2313
03/24/2017 10:11:36	680	27	21.58	24.29	17.8125
03/24/2017 10:11:41	685	27.04	21.62	24.33	17.3063
03/24/2017 10:11:46	690	27.08	21.64	24.36	17.55
03/24/2017 10:11:51	695	27.18	21.68	24.43	18.0063
03/24/2017 10:11:56	700	27.22	21.72	24.47	17.7063
03/24/2017 10:12:01	705	27.22	21.74	24.48	17.8438
03/24/2017 10:12:06	710	27.24	21.78	24.51	17.8438
03/24/2017 10:12:11	715	27.3	21.82	24.56	17.2188
03/24/2017 10:12:16	720	27.3	21.84	24.57	17.5313
03/24/2017 10:12:21	725	27.38	21.86	24.62	18.1813
03/24/2017 10:12:26	730	27.42	21.9	24.66	17.6875
03/24/2017 10:12:31	735	27.44	21.92	24.68	17.9313
03/24/2017 10:12:36	740	27.46	21.94	24.7	18.1938
03/24/2017 10:12:41	745	27.5	21.98	24.74	18.2688
03/24/2017 10:12:46	750	27.52	22	24.76	17.9188
03/24/2017 10:12:51	755	27.62	22.02	24.82	17.6875
03/24/2017 10:12:56	760	27.64	22.04	24.84	18.0563
03/24/2017 10:13:01	765	27.68	22.08	24.88	18.1938
03/24/2017 10:13:06	770	27.72	22.1	24.91	17.8813
03/24/2017 10:13:11	775	27.68	22.12	24.9	18.075
03/24/2017 10:13:16	780	27.76	22.14	24.95	18.1813
03/24/2017 10:13:21	785	27.78	22.16	24.97	18.2313
03/24/2017 10:13:26	790	27.78	22.18	24.98	17.5313
03/24/2017 10:13:31	795	27.82	22.22	25.02	17.6188
03/24/2017 10:13:36	800	27.84	22.24	25.04	18.2313
03/24/2017 10:13:41	805	27.84	22.26	25.05	18.1438
03/24/2017 10:13:46	810	27.88	22.3	25.09	17.95
03/24/2017 10:13:51	815	27.9	22.32	25.11	17.95
03/24/2017 10:13:56	820	27.92	22.36	25.14	17.9
03/24/2017 10:14:01	825	27.98	22.38	25.18	18.0188
03/24/2017 10:14:06	830	28	22.4	25.2	18.0063
03/24/2017 10:14:11	835	28.02	22.44	25.23	17.55
03/24/2017 10:14:16	840	28.04	22.48	25.26	17.55
03/24/2017 10:14:21	845	28.06	22.52	25.29	17.8313
03/24/2017 10:14:26	850	28.14	22.56	25.35	17.7063
03/24/2017 10:14:31	855	28.14	22.6	25.37	17.425
03/24/2017 10:14:36	860	28.2	22.64	25.42	17.5
03/24/2017 10:14:41	865	28.18	22.66	25.42	18.1438
03/24/2017 10:14:46	870	28.24	22.72	25.48	17.9313
03/24/2017 10:14:51	875	28.24	22.74	25.49	17.9875
03/24/2017 10:14:56	880	28.3	22.78	25.54	17.5688
03/24/2017 10:15:01	885	28.36	22.82	25.59	18.0063
03/24/2017 10:15:06	890	28.36	22.86	25.61	17.8313
03/24/2017 10:15:11	895	28.34	22.9	25.62	17.2375
03/24/2017 10:15:16	900	28.46	22.92	25.69	17.2
03/24/2017 10:15:21	905	28.46	22.96	25.71	17.5313
03/24/2017 10:15:26	910	28.54	23	25.77	17.6875
03/24/2017 10:15:31	915	28.58	23.04	25.81	17.6563
03/24/2017 10:15:36	920	28.56	23.06	25.81	17.9688
03/24/2017 10:15:41	925	28.58	23.1	25.84	18.0375
03/24/2017 10:15:46	930	28.64	23.14	25.89	17.9313
03/24/2017 10:15:51	935	28.72	23.18	25.95	18.2313
03/24/2017 10:15:56	940	28.74	23.22	25.98	18.5438
03/24/2017 10:16:01	945	28.76	23.24	26	17.8438
03/24/2017 10:16:06	950	28.8	23.28	26.04	17.3063
03/24/2017 10:16:11	955	28.84	23.3	26.07	18.0563
03/24/2017 10:16:16	960	28.86	23.34	26.1	18.125
03/24/2017 10:16:21	965	28.88	23.36	26.12	17.8313
03/24/2017 10:16:26	970	28.9	23.4	26.15	18.1625
03/24/2017 10:16:31	975	28.98	23.42	26.2	18.1813
03/24/2017 10:16:36	980	29	23.46	26.23	17.725
03/24/2017 10:16:41	985	29.02	23.48	26.25	17.5125
03/24/2017 10:16:46	990	29.1	23.52	26.31	17.5688
03/24/2017 10:16:51	995	29.14	23.54	26.34	17.425
03/24/2017 10:16:56	1000	29.18	23.58	26.38	17.5875
03/24/2017 10:17:01	1005	29.2	23.6	26.4	17.9875
03/24/2017 10:17:06	1010	29.22	23.64	26.43	17.9688
03/24/2017 10:17:11	1015	29.24	23.66	26.45	18.4375
03/24/2017 10:17:16	1020	29.24	23.68	26.46	18.5125
03/24/2017 10:17:21	1025	29.32	23.7	26.51	18.4375
03/24/2017 10:17:26	1030	29.32	23.74	26.53	17.6
03/24/2017 10:17:31	1035	29.34	23.76	26.55	17.775
03/24/2017 10:17:36	1040	29.32	23.78	26.55	17.9188
03/24/2017 10:17:41	1045	29.38	23.8	26.59	18.0375
03/24/2017 10:17:46	1050	29.44	23.82	26.63	18.1438
03/24/2017 10:17:51	1055	29.52	23.84	26.68	18.2688
03/24/2017 10:17:56	1060	29.48	23.88	26.68	18.0375
03/24/2017 10:18:01	1065	29.54	23.9	26.72	18.1938
03/24/2017 10:18:06	1070	29.54	23.92	26.73	17.9
03/24/2017 10:18:11	1075	29.56	23.94	26.75	17.4625
03/24/2017 10:18:16	1080	29.56	23.96	26.76	18.2813
03/24/2017 10:18:21	1085	29.6	24	26.8	18.3188
03/24/2017 10:18:26	1090	29.64	24.02	26.83	17.8813
03/24/2017 10:18:31	1095	29.68	24.04	26.86	17.7438
03/24/2017 10:18:36	1100	29.66	24.06	26.86	17.6563
03/24/2017 10:18:41	1105	29.72	24.1	26.91	17.6688
03/24/2017 10:18:46	1110	29.76	24.12	26.94	17.4625
03/24/2017 10:18:51	1115	29.78	24.14	26.96	18.0063
03/24/2017 10:18:56	1120	29.8	24.16	26.98	17.6
03/24/2017 10:19:01	1125	29.82	24.2	27.01	18.0188
03/24/2017 10:19:06	1130	29.84	24.22	27.03	18.4063
03/24/2017 10:19:11	1135	29.9	24.26	27.08	18.0563
03/24/2017 10:19:16	1140	29.92	24.28	27.1	18.4375
03/24/2017 10:19:21	1145	29.88	24.3	27.09	18.4938
03/24/2017 10:19:26	1150	29.94	24.34	27.14	18.1625
03/24/2017 10:19:31	1155	29.98	24.36	27.17	17.9313
03/24/2017 10:19:36	1160	29.98	24.38	27.18	17.9188
03/24/2017 10:19:41	1165	30.04	24.42	27.23	17.6688
03/24/2017 10:19:46	1170	30.08	24.44	27.26	17.3063
03/24/2017 10:19:51	1175	30.06	24.48	27.27	17.7063
03/24/2017 10:19:56	1180	30.16	24.5	27.33	17.7063
03/24/2017 10:20:01	1185	30.16	24.52	27.34	18.1625
03/24/2017 10:20:06	1190	30.12	24.56	27.34	17.9875
03/24/2017 10:20:11	1195	30.12	24.58	27.35	17.95
03/24/2017 10:20:16	1200	30.18	24.62	27.4	17.8438
03/24/2017 10:20:21	1205	30.24	24.64	27.44	17.9
03/24/2017 10:20:26	1210	30.24	24.66	27.45	17.9875
03/24/2017 10:20:31	1215	30.28	24.7	27.49	18.1438
03/24/2017 10:20:36	1220	30.34	24.72	27.53	17.6688
03/24/2017 10:20:41	1225	30.36	24.76	27.56	18.2813
03/24/2017 10:20:46	1230	30.38	24.78	27.58	18.1938
03/24/2017 10:20:51	1235	30.4	24.8	27.6	18.1625
03/24/2017 10:20:56	1240	30.44	24.84	27.64	18.1625
03/24/2017 10:21:01	1245	30.42	24.86	27.64	18.1063
03/24/2017 10:21:06	1250	30.46	24.88	27.67	18.0375
03/24/2017 10:21:11	1255	30.5	24.9	27.7	17.95
03/24/2017 10:21:16	1260	30.56	24.94	27.75	18.0063
03/24/2017 10:21:21	1265	30.58	24.96	27.77	17.9313
03/24/2017 10:21:26	1270	30.64	24.98	27.81	17.5
03/24/2017 10:21:31	1275	30.64	25	27.82	18.2125
03/24/2017 10:21:36	1280	30.6	25.02	27.81	18.3188
03/24/2017 10:21:41	1285	30.66	25.04	27.85	17.8625
03/24/2017 10:21:46	1290	30.7	25.08	27.89	18.1438
03/24/2017 10:21:51	1295	30.74	25.1	27.92	17.775
03/24/2017 10:21:56	1300	30.74	25.12	27.93	17.8313
03/24/2017 10:22:01	1305	30.74	25.14	27.94	17.5313
03/24/2017 10:22:06	1310	30.78	25.16	27.97	17.5875
03/24/2017 10:22:11	1315	30.8	25.18	27.99	17.9875
03/24/2017 10:22:16	1320	30.82	25.22	28.02	18.3375
03/24/2017 10:22:21	1325	30.86	25.24	28.05	18.4375
03/24/2017 10:22:26	1330	30.86	25.26	28.06	18.2125
03/24/2017 10:22:31	1335	30.94	25.28	28.11	18.1063
03/24/2017 10:22:36	1340	30.92	25.3	28.11	18.0563
03/24/2017 10:22:41	1345	30.9	25.32	28.11	18.2688
03/24/2017 10:22:46	1350	30.96	25.34	28.15	17.5125
03/24/2017 10:22:51	1355	30.98	25.36	28.17	17.6688
03/24/2017 10:22:56	1360	31	25.38	28.19	17.6688
03/24/2017 10:23:01	1365	31.06	25.4	28.23	17.8438
03/24/2017 10:23:06	1370	31.04	25.42	28.23	18.0375
03/24/2017 10:23:11	1375	31.08	25.44	28.26	18.65
03/24/2017 10:23:16	1380	31.08	25.46	28.27	18.4563
03/24/2017 10:23:21	1385	31.12	25.48	28.3	17.9313
03/24/2017 10:23:26	1390	31.18	25.5	28.34	17.8125
03/24/2017 10:23:31	1395	31.18	25.54	28.36	18.25
03/24/2017 10:23:36	1400	31.18	25.56	28.37	18.25
03/24/2017 10:23:41	1405	31.22	25.58	28.4	17.8313
03/24/2017 10:23:46	1410	31.26	25.6	28.43	18.25
03/24/2017 10:23:51	1415	31.24	25.62	28.43	18.1625
03/24/2017 10:23:56	1420	31.28	25.64	28.46	17.8125
03/24/2017 10:24:01	1425	31.3	25.66	28.48	18.3188
03/24/2017 10:24:06	1430	31.32	25.68	28.5	18.075
03/24/2017 10:24:11	1435	31.34	25.7	28.52	17.7563
03/24/2017 10:24:16	1440	31.36	25.72	28.54	17.95
03/24/2017 10:24:21	1445	31.38	25.74	28.56	18.25
03/24/2017 10:24:26	1450	31.4	25.76	28.58	18.0375
03/24/2017 10:24:31	1455	31.36	25.78	28.57	17.7938
03/24/2017 10:24:36	1460	31.46	25.82	28.64	18.0375
03/24/2017 10:24:41	1465	31.52	25.84	28.68	17.7938
03/24/2017 10:24:46	1470	31.46	25.86	28.66	18.25
03/24/2017 10:24:51	1475	31.5	25.88	28.69	18.0063
03/24/2017 10:24:56	1480	31.54	25.9	28.72	18.2313
03/24/2017 10:25:01	1485	31.52	25.92	28.72	18.5438
03/24/2017 10:25:06	1490	31.54	25.94	28.74	18.1813
03/24/2017 10:25:11	1495	31.52	25.98	28.75	18.1625
03/24/2017 10:25:16	1500	31.66	26	28.83	18.3
03/24/2017 10:25:21	1505	31.66	26.02	28.84	18.6
03/24/2017 10:25:26	1510	31.68	26.04	28.86	18.0375
03/24/2017 10:25:31	1515	31.7	26.06	28.88	18.0063
03/24/2017 10:25:36	1520	31.68	26.08	28.88	17.9313
03/24/2017 10:25:41	1525	31.74	26.1	28.92	17.9688
03/24/2017 10:25:46	1530	31.74	26.12	28.93	17.95
03/24/2017 10:25:51	1535	31.78	26.14	28.96	17.9
03/24/2017 10:25:56	1540	31.76	26.16	28.96	17.5
03/24/2017 10:26:01	1545	31.82	26.18	29	18.0063
03/24/2017 10:26:06	1550	31.82	26.2	29.01	18.8438
03/24/2017 10:26:11	1555	31.88	26.22	29.05	18.25
03/24/2017 10:26:16	1560	31.9	26.24	29.07	17.8438
03/24/2017 10:26:21	1565	31.94	26.26	29.1	17.5125
03/24/2017 10:26:26	1570	31.94	26.28	29.11	17.9
03/24/2017 10:26:31	1575	31.9	26.3	29.1	18.3375
03/24/2017 10:26:36	1580	31.96	26.32	29.14	18.1813
03/24/2017 10:26:41	1585	32	26.34	29.17	18.3375
03/24/2017 10:26:46	1590	32.04	26.36	29.2	17.8313
03/24/2017 10:26:51	1595	32	26.38	29.19	18.3188
03/24/2017 10:26:56	1600	32.06	26.4	29.23	18.0563
03/24/2017 10:27:01	1605	32.08	26.42	29.25	17.8313
03/24/2017 10:27:06	1610	32.12	26.44	29.28	18.0375
03/24/2017 10:27:11	1615	32.08	26.46	29.27	18.4938
03/24/2017 10:27:16	1620	32.12	26.48	29.3	18.2313
03/24/2017 10:27:21	1625	32.14	26.5	29.32	18.5125
03/24/2017 10:27:26	1630	32.16	26.52	29.34	18.25
03/24/2017 10:27:31	1635	32.22	26.54	29.38	18.3
03/24/2017 10:27:36	1640	32.22	26.56	29.39	18.5438
03/24/2017 10:27:41	1645	32.22	26.56	29.39	18.475
03/24/2017 10:27:46	1650	32.28	26.58	29.43	18.25
03/24/2017 10:27:51	1655	32.24	26.6	29.42	18.1813
03/24/2017 10:27:56	1660	32.22	26.64	29.43	17.8313
03/24/2017 10:28:01	1665	32.3	26.64	29.47	18.0188
03/24/2017 10:28:06	1670	32.32	26.66	29.49	18.3688
03/24/2017 10:28:11	1675	32.28	26.68	29.48	18.8938
03/24/2017 10:28:16	1680	32.34	26.7	29.52	18.3375
03/24/2017 10:28:21	1685	32.36	26.72	29.54	17.8813
03/24/2017 10:28:26	1690	32.4	26.74	29.57	17.8438
03/24/2017 10:28:31	1695	32.44	26.76	29.6	17.6188
03/24/2017 10:28:36	1700	32.44	26.78	29.61	18.1938
03/24/2017 10:28:41	1705	32.46	26.8	29.63	17.9188
03/24/2017 10:28:46	1710	32.52	26.82	29.67	17.4438
03/24/2017 10:28:51	1715	32.5	26.82	29.66	18.0563
03/24/2017 10:28:56	1720	32.54	26.84	29.69	17.7438
03/24/2017 10:29:01	1725	32.56	26.86	29.71	18.2813
03/24/2017 10:29:06	1730	32.56	26.88	29.72	18.4063
03/24/2017 10:29:11	1735	32.56	26.9	29.73	18.5438
03/24/2017 10:29:16	1740	32.6	26.92	29.76	18.6
03/24/2017 10:29:21	1745	32.62	26.94	29.78	18.2313
03/24/2017 10:29:26	1750	32.64	26.96	29.8	17.6563
03/24/2017 10:29:31	1755	32.6	26.98	29.79	18.2313
03/24/2017 10:29:36	1760	32.68	27	29.84	18.25
03/24/2017 10:29:41	1765	32.68	27.02	29.85	18.7375
03/24/2017 10:29:46	1770	32.72	27.04	29.88	18.25
03/24/2017 10:29:51	1775	32.74	27.04	29.89	18.5625
03/24/2017 10:29:56	1780	32.72	27.06	29.89	18.2813
03/24/2017 10:30:01	1785	32.74	27.08	29.91	18.4063
03/24/2017 10:30:06	1790	32.76	27.1	29.93	17.9875
03/24/2017 10:30:11	1795	32.8	27.12	29.96	17.8313
03/24/2017 10:30:16	1800	32.82	27.14	29.98	18.6875
03/24/2017 10:30:21	1805	32.82	27.16	29.99	18.4563
03/24/2017 10:30:26	1810	32.82	27.18	30	18.4375
03/24/2017 10:30:31	1815	32.82	27.2	30.01	18.0375
03/24/2017 10:30:36	1820	32.9	27.22	30.06	17.95
03/24/2017 10:30:41	1825	32.92	27.24	30.08	18.125
03/24/2017 10:30:46	1830	32.92	27.26	30.09	18.1063
03/24/2017 10:30:51	1835	32.92	27.28	30.1	18.3375
03/24/2017 10:30:56	1840	32.92	27.28	30.1	19.05
03/24/2017 10:31:01	1845	32.98	27.3	30.14	18.525
03/24/2017 10:31:06	1850	33.04	27.32	30.18	17.95
03/24/2017 10:31:11	1855	33.06	27.34	30.2	17.9688
03/24/2017 10:31:16	1860	33.04	27.36	30.2	17.775
03/24/2017 10:31:21	1865	33.06	27.38	30.22	17.8625
03/24/2017 10:31:26	1870	33.08	27.4	30.24	18.3
03/24/2017 10:31:31	1875	33.1	27.42	30.26	17.8438
03/24/2017 10:31:36	1880	33.12	27.44	30.28	17.5688
03/24/2017 10:31:41	1885	33.1	27.44	30.27	17.4625
03/24/2017 10:31:46	1890	33.12	27.46	30.29	18.2125
03/24/2017 10:31:51	1895	33.16	27.48	30.32	17.8813
03/24/2017 10:31:56	1900	33.2	27.48	30.34	18.1438
03/24/2017 10:32:01	1905	33.18	27.5	30.34	18.0563
03/24/2017 10:32:06	1910	33.22	27.52	30.37	18.4375
03/24/2017 10:32:11	1915	33.24	27.54	30.39	18.125
03/24/2017 10:32:16	1920	33.26	27.56	30.41	17.9875
03/24/2017 10:32:21	1925	33.28	27.58	30.43	18.5125
03/24/2017 10:32:26	1930	33.32	27.58	30.45	18.3188
03/24/2017 10:32:31	1935	33.26	27.6	30.43	17.6875
03/24/2017 10:32:36	1940	33.3	27.62	30.46	18.4063
03/24/2017 10:32:41	1945	33.32	27.64	30.48	18.4375
03/24/2017 10:32:46	1950	33.38	27.66	30.52	18.2313
03/24/2017 10:32:51	1955	33.36	27.68	30.52	17.9
03/24/2017 10:32:56	1960	33.34	27.7	30.52	18.0938
03/24/2017 10:33:01	1965	33.4	27.72	30.56	18.1813
03/24/2017 10:33:06	1970	33.36	27.72	30.54	18.3875
03/24/2017 10:33:11	1975	33.44	27.74	30.59	18.475
03/24/2017 10:33:16	1980	33.46	27.76	30.61	17.9313
03/24/2017 10:33:21	1985	33.46	27.76	30.61	17.9188
03/24/2017 10:33:26	1990	33.46	27.78	30.62	18.3188
03/24/2017 10:33:31	1995	33.48	27.8	30.64	18.3
03/24/2017 10:33:36	2000	33.5	27.82	30.66	18.5625
03/24/2017 10:33:41	2005	33.52	27.84	30.68	18.95
03/24/2017 10:33:46	2010	33.56	27.86	30.71	18.35
03/24/2017 10:33:51	2015	33.56	27.88	30.72	17.6688
03/24/2017 10:33:56	2020	33.56	27.88	30.72	17.9875
03/24/2017 10:34:01	2025	33.58	27.9	30.74	17.7938
03/24/2017 10:34:06	2030	33.62	27.92	30.77	17.9688
03/24/2017 10:34:11	2035	33.6	27.92	30.76	18.1438
03/24/2017 10:34:16	2040	33.62	27.94	30.78	18.4938
03/24/2017 10:34:21	2045	33.64	27.96	30.8	18.0375
03/24/2017 10:34:26	2050	33.68	27.98	30.83	18.125
03/24/2017 10:34:31	2055	33.72	28	30.86	17.8125
03/24/2017 10:34:36	2060	33.68	28	30.84	18.3688
03/24/2017 10:34:41	2065	33.7	28.02	30.86	17.7938
03/24/2017 10:34:46	2070	33.74	28.04	30.89	17.8438
03/24/2017 10:34:51	2075	33.76	28.06	30.91	17.9188
03/24/2017 10:34:56	2080	33.76	28.08	30.92	18.3875
03/24/2017 10:35:01	2085	33.76	28.1	30.93	18.25
03/24/2017 10:35:06	2090	33.82	28.12	30.97	18.4375
03/24/2017 10:35:11	2095	33.82	28.12	30.97	17.9
03/24/2017 10:35:16	2100	33.82	28.14	30.98	17.95
03/24/2017 10:35:21	2105	33.84	28.16	31	18.2313
03/24/2017 10:35:26	2110	33.84	28.16	31	18.1063
03/24/2017 10:35:31	2115	33.88	28.18	31.03	17.9688
03/24/2017 10:35:36	2120	33.96	28.2	31.08	18.0188
03/24/2017 10:35:41	2125	33.92	28.22	31.07	18.0188
03/24/2017 10:35:46	2130	33.92	28.24	31.08	17.8313
03/24/2017 10:35:51	2135	33.94	28.24	31.09	18.0063
03/24/2017 10:35:56	2140	33.98	28.26	31.12	17.9
03/24/2017 10:36:01	2145	33.96	28.28	31.12	18.2313
03/24/2017 10:36:06	2150	33.98	28.3	31.14	17.9688
03/24/2017 10:36:11	2155	34.02	28.32	31.17	17.9313
03/24/2017 10:36:16	2160	34.02	28.32	31.17	18.1625
03/24/2017 10:36:21	2165	34	28.34	31.17	18.125
03/24/2017 10:36:26	2170	34.04	28.36	31.2	17.95
03/24/2017 10:36:31	2175	34.04	28.36	31.2	17.6875
03/24/2017 10:36:36	2180	34.12	28.38	31.25	17.9313
03/24/2017 10:36:41	2185	34.08	28.4	31.24	18.2313
03/24/2017 10:36:46	2190	34.08	28.42	31.25	18.0563
03/24/2017 10:36:51	2195	34.12	28.42	31.27	17.95
03/24/2017 10:36:56	2200	34.14	28.44	31.29	18.1625
03/24/2017 10:37:01	2205	34.2	28.46	31.33	18.425
03/24/2017 10:37:06	2210	34.18	28.48	31.33	18.6
03/24/2017 10:37:11	2215	34.18	28.48	31.33	18.5625
03/24/2017 10:37:16	2220	34.18	28.5	31.34	18.35
03/24/2017 10:37:21	2225	34.22	28.52	31.37	18.2688
03/24/2017 10:37:26	2230	34.26	28.52	31.39	18.2813
03/24/2017 10:37:31	2235	34.24	28.54	31.39	18.6313
03/24/2017 10:37:36	2240	34.24	28.56	31.4	18.425
03/24/2017 10:37:41	2245	34.3	28.58	31.44	18.0563
03/24/2017 10:37:46	2250	34.34	28.58	31.46	17.9875
03/24/2017 10:37:51	2255	34.28	28.6	31.44	18.4063
03/24/2017 10:37:56	2260	34.32	28.62	31.47	18.125
03/24/2017 10:38:01	2265	34.3	28.64	31.47	18.2313
03/24/2017 10:38:06	2270	34.36	28.64	31.5	18.9125
03/24/2017 10:38:11	2275	34.38	28.66	31.52	18.9813
03/24/2017 10:38:16	2280	34.38	28.68	31.53	18.7563
03/24/2017 10:38:21	2285	34.4	28.68	31.54	18.1063
03/24/2017 10:38:26	2290	34.42	28.7	31.56	18.3875
03/24/2017 10:38:31	2295	34.36	28.72	31.54	18.6
03/24/2017 10:38:36	2300	34.4	28.74	31.57	17.9313
03/24/2017 10:38:41	2305	34.44	28.76	31.6	18.3
03/24/2017 10:38:46	2310	34.46	28.76	31.61	18.125
03/24/2017 10:38:51	2315	34.46	28.78	31.62	18.2313
03/24/2017 10:38:56	2320	34.5	28.8	31.65	18.3
03/24/2017 10:39:01	2325	34.52	28.82	31.67	18.0938
03/24/2017 10:39:06	2330	34.5	28.82	31.66	18.1625
03/24/2017 10:39:11	2335	34.54	28.84	31.69	18.5625
03/24/2017 10:39:16	2340	34.56	28.84	31.7	18.425
03/24/2017 10:39:21	2345	34.56	28.86	31.71	18.3688
03/24/2017 10:39:26	2350	34.56	28.88	31.72	18.4375
03/24/2017 10:39:31	2355	34.56	28.9	31.73	18.3
03/24/2017 10:39:36	2360	34.6	28.9	31.75	18.7
03/24/2017 10:39:41	2365	34.62	28.92	31.77	18.9125
03/24/2017 10:39:46	2370	34.64	28.94	31.79	18.525
03/24/2017 10:39:51	2375	34.7	28.96	31.83	17.6
03/24/2017 10:39:56	2380	34.64	28.96	31.8	17.9
03/24/2017 10:40:01	2385	34.68	28.98	31.83	18.1063
03/24/2017 10:40:06	2390	34.66	28.98	31.82	18.0063
03/24/2017 10:40:11	2395	34.64	29	31.82	18.075
03/24/2017 10:40:16	2400	34.68	29.02	31.85	18.6688
03/24/2017 10:40:21	2405	34.72	29.02	31.87	18.4563
03/24/2017 10:40:26	2410	34.76	29.04	31.9	18.2125
03/24/2017 10:40:31	2415	34.76	29.06	31.91	18.125
03/24/2017 10:40:36	2420	34.72	29.08	31.9	18.7875
03/24/2017 10:40:41	2425	34.74	29.08	31.91	18.075
03/24/2017 10:40:46	2430	34.78	29.1	31.94	18.2125
03/24/2017 10:40:51	2435	34.84	29.12	31.98	18.3
03/24/2017 10:40:56	2440	34.84	29.14	31.99	18.1813
03/24/2017 10:41:01	2445	34.84	29.14	31.99	18.5438
03/24/2017 10:41:06	2450	34.86	29.16	32.01	18.775
03/24/2017 10:41:11	2455	34.88	29.16	32.02	18.425
03/24/2017 10:41:16	2460	34.88	29.18	32.03	18.2813
03/24/2017 10:41:21	2465	34.86	29.2	32.03	18.4375
03/24/2017 10:41:26	2470	34.88	29.22	32.05	18.4063
03/24/2017 10:41:31	2475	34.96	29.22	32.09	18.3688
03/24/2017 10:41:36	2480	34.94	29.24	32.09	18.2125
03/24/2017 10:41:41	2485	34.94	29.26	32.1	18.25
03/24/2017 10:41:46	2490	34.98	29.26	32.12	18.2313
03/24/2017 10:41:51	2495	34.94	29.28	32.11	18.125
03/24/2017 10:41:56	2500	34.98	29.3	32.14	17.9188
03/24/2017 10:42:01	2505	34.98	29.3	32.14	18.1813
03/24/2017 10:42:06	2510	34.96	29.32	32.14	17.9313
03/24/2017 10:42:11	2515	35.06	29.34	32.2	17.6875
03/24/2017 10:42:16	2520	35.06	29.34	32.2	18.3
03/24/2017 10:42:21	2525	35.1	29.36	32.23	18.5438
03/24/2017 10:42:26	2530	35.08	29.36	32.22	18.3875
03/24/2017 10:42:31	2535	35.08	29.38	32.23	18.6875
03/24/2017 10:42:36	2540	35.08	29.4	32.24	18.0375
03/24/2017 10:42:41	2545	35.12	29.42	32.27	17.7938
03/24/2017 10:42:46	2550	35.14	29.42	32.28	17.7063
03/24/2017 10:42:51	2555	35.16	29.44	32.3	18.3
03/24/2017 10:42:56	2560	35.2	29.44	32.32	18.0938
03/24/2017 10:43:01	2565	35.18	29.46	32.32	18.0188
03/24/2017 10:43:06	2570	35.18	29.48	32.33	18.3875
03/24/2017 10:43:11	2575	35.18	29.5	32.34	18.6125
03/24/2017 10:43:16	2580	35.14	29.5	32.32	18.25
03/24/2017 10:43:21	2585	35.2	29.52	32.36	17.9875
03/24/2017 10:43:26	2590	35.22	29.54	32.38	18.5625
03/24/2017 10:43:31	2595	35.26	29.54	32.4	18.2688
03/24/2017 10:43:36	2600	35.26	29.56	32.41	18.2125
03/24/2017 10:43:41	2605	35.26	29.58	32.42	18.4063
03/24/2017 10:43:46	2610	35.24	29.58	32.41	18.5438
03/24/2017 10:43:51	2615	35.3	29.6	32.45	19.0688
03/24/2017 10:43:56	2620	35.28	29.62	32.45	18.0188
03/24/2017 10:44:01	2625	35.32	29.62	32.47	18.3188
03/24/2017 10:44:06	2630	35.3	29.62	32.46	17.9313
03/24/2017 10:44:11	2635	35.32	29.64	32.48	17.6563
03/24/2017 10:44:16	2640	35.38	29.66	32.52	17.7438
03/24/2017 10:44:21	2645	35.34	29.66	32.5	18.0938
03/24/2017 10:44:26	2650	35.34	29.68	32.51	18.3188
03/24/2017 10:44:31	2655	35.34	29.7	32.52	18.2813
03/24/2017 10:44:36	2660	35.38	29.72	32.55	18.0563
03/24/2017 10:44:41	2665	35.4	29.72	32.56	18.1438
03/24/2017 10:44:46	2670	35.44	29.74	32.59	18.2313
03/24/2017 10:44:51	2675	35.48	29.76	32.62	17.7938
03/24/2017 10:44:56	2680	35.46	29.78	32.62	18.0563
03/24/2017 10:45:01	2685	35.44	29.78	32.61	18.35
03/24/2017 10:45:06	2690	35.44	29.8	32.62	18.5125
03/24/2017 10:45:11	2695	35.54	29.8	32.67	18.0938
03/24/2017 10:45:16	2700	35.46	29.82	32.64	18.125
03/24/2017 10:45:21	2705	35.5	29.84	32.67	18.6313
03/24/2017 10:45:26	2710	35.54	29.84	32.69	18.35
03/24/2017 10:45:31	2715	35.58	29.86	32.72	18.3188
03/24/2017 10:45:36	2720	35.54	29.86	32.7	18.4375
03/24/2017 10:45:41	2725	35.56	29.88	32.72	19.0313
03/24/2017 10:45:46	2730	35.56	29.88	32.72	18.8625
03/24/2017 10:45:51	2735	35.64	29.9	32.77	18.4063
03/24/2017 10:45:56	2740	35.6	29.92	32.76	18.3875
03/24/2017 10:46:01	2745	35.58	29.92	32.75	18.3188
03/24/2017 10:46:06	2750	35.62	29.94	32.78	18.1813
03/24/2017 10:46:11	2755	35.68	29.96	32.82	18.1625
03/24/2017 10:46:16	2760	35.66	29.98	32.82	18.2313
03/24/2017 10:46:21	2765	35.66	29.98	32.82	18.6125
03/24/2017 10:46:26	2770	35.62	30	32.81	18.3875
03/24/2017 10:46:31	2775	35.66	30.02	32.84	18.35
03/24/2017 10:46:36	2780	35.68	30.02	32.85	18.5438
03/24/2017 10:46:41	2785	35.72	30.04	32.88	18.7
03/24/2017 10:46:46	2790	35.76	30.04	32.9	18.3188
03/24/2017 10:46:51	2795	35.72	30.06	32.89	18.35
03/24/2017 10:46:56	2800	35.78	30.06	32.92	18.8938
03/24/2017 10:47:01	2805	35.8	30.08	32.94	18.2313
03/24/2017 10:47:06	2810	35.74	30.08	32.91	18.3688
03/24/2017 10:47:11	2815	35.74	30.1	32.92	18.525
03/24/2017 10:47:16	2820	35.8	30.12	32.96	18.1063
03/24/2017 10:47:21	2825	35.82	30.12	32.97	18.1063
03/24/2017 10:47:26	2830	35.82	30.14	32.98	18.3
03/24/2017 10:47:31	2835	35.84	30.14	32.99	18.65
03/24/2017 10:47:36	2840	35.88	30.16	33.02	18.4563
03/24/2017 10:47:41	2845	35.9	30.16	33.03	18.075
03/24/2017 10:47:46	2850	35.88	30.18	33.03	18.1063
03/24/2017 10:47:51	2855	35.88	30.2	33.04	18.1625
03/24/2017 10:47:56	2860	35.86	30.2	33.03	17.9313
03/24/2017 10:48:01	2865	35.92	30.22	33.07	18.1625
03/24/2017 10:48:06	2870	35.92	30.22	33.07	18.0938
03/24/2017 10:48:11	2875	35.98	30.24	33.11	18.3688
03/24/2017 10:48:16	2880	35.94	30.24	33.09	18.7188
03/24/2017 10:48:21	2885	35.96	30.26	33.11	18.3875
03/24/2017 10:48:26	2890	35.96	30.26	33.11	18.0063
03/24/2017 10:48:31	2895	36	30.28	33.14	17.8813
03/24/2017 10:48:36	2900	35.98	30.3	33.14	18.3375
03/24/2017 10:48:41	2905	35.98	30.32	33.15	18.5438
03/24/2017 10:48:46	2910	36	30.32	33.16	18.5438
03/24/2017 10:48:51	2915	35.98	30.34	33.16	18.125
03/24/2017 10:48:56	2920	36.02	30.34	33.18	18.0063
03/24/2017 10:49:01	2925	36.04	30.36	33.2	18.3375
03/24/2017 10:49:06	2930	36.02	30.36	33.19	18.7188
03/24/2017 10:49:11	2935	36.06	30.38	33.22	18.4375
03/24/2017 10:49:16	2940	36.1	30.4	33.25	18.5438
03/24/2017 10:49:21	2945	36.1	30.4	33.25	18.4563
03/24/2017 10:49:26	2950	36.14	30.42	33.28	18.2688
03/24/2017 10:49:31	2955	36.1	30.42	33.26	18.5625
03/24/2017 10:49:36	2960	36.1	30.44	33.27	18.35
03/24/2017 10:49:41	2965	36.16	30.46	33.31	18.4938
03/24/2017 10:49:46	2970	36.16	30.46	33.31	18.2313
03/24/2017 10:49:51	2975	36.18	30.48	33.33	18.5125
03/24/2017 10:49:56	2980	36.2	30.48	33.34	18.7375
03/24/2017 10:50:01	2985	36.2	30.5	33.35	18.2813
03/24/2017 10:50:06	2990	36.18	30.5	33.34	18.125
03/24/2017 10:50:11	2995	36.18	30.52	33.35	18.8063
03/24/2017 10:50:16	3000	36.24	30.52	33.38	17.95
03/24/2017 10:50:21	3005	36.22	30.54	33.38	17.9
03/24/2017 10:50:26	3010	36.24	30.54	33.39	18.1813
03/24/2017 10:50:31	3015	36.26	30.56	33.41	18.2688
03/24/2017 10:50:36	3020	36.26	30.56	33.41	18.0375
03/24/2017 10:50:41	3025	36.26	30.58	33.42	18.4375
03/24/2017 10:50:46	3030	36.28	30.6	33.44	18.3
03/24/2017 10:50:51	3035	36.34	30.6	33.47	18.125
03/24/2017 10:50:56	3040	36.32	30.62	33.47	18.1813
03/24/2017 10:51:01	3045	36.3	30.62	33.46	18.475
03/24/2017 10:51:06	3050	36.32	30.64	33.48	19.1063
03/24/2017 10:51:11	3055	36.32	30.64	33.48	18.4938
03/24/2017 10:51:16	3060	36.36	30.66	33.51	18.6125
03/24/2017 10:51:21	3065	36.42	30.66	33.54	18.5813
03/24/2017 10:51:26	3070	36.38	30.68	33.53	18.4938
03/24/2017 10:51:31	3075	36.42	30.7	33.56	18.1625
03/24/2017 10:51:36	3080	36.44	30.7	33.57	18.3
03/24/2017 10:51:41	3085	36.46	30.72	33.59	18.4375
03/24/2017 10:51:46	3090	36.44	30.72	33.58	18.7563
03/24/2017 10:51:51	3095	36.48	30.74	33.61	18.0563
03/24/2017 10:51:56	3100	36.42	30.74	33.58	17.9
03/24/2017 10:52:01	3105	36.48	30.76	33.62	18.1063
03/24/2017 10:52:06	3110	36.52	30.78	33.65	18.775
03/24/2017 10:52:11	3115	36.5	30.78	33.64	18.0938
03/24/2017 10:52:16	3120	36.54	30.78	33.66	18.075
03/24/2017 10:52:21	3125	36.54	30.8	33.67	18.475
03/24/2017 10:52:26	3130	36.5	30.82	33.66	18.5625
03/24/2017 10:52:31	3135	36.52	30.82	33.67	18.1813
03/24/2017 10:52:36	3140	36.52	30.84	33.68	18.3875
03/24/2017 10:52:41	3145	36.54	30.84	33.69	18.3375
03/24/2017 10:52:46	3150	36.58	30.84	33.71	18.4375
03/24/2017 10:52:51	3155	36.56	30.86	33.71	18.35
03/24/2017 10:52:56	3160	36.62	30.86	33.74	18.2813
03/24/2017 10:53:01	3165	36.58	30.88	33.73	18.0563
03/24/2017 10:53:06	3170	36.64	30.88	33.76	17.9313
03/24/2017 10:53:11	3175	36.62	30.9	33.76	18.7
03/24/2017 10:53:16	3180	36.64	30.92	33.78	18.7875
03/24/2017 10:53:21	3185	36.68	30.92	33.8	18.7188
03/24/2017 10:53:26	3190	36.64	30.94	33.79	18.35
03/24/2017 10:53:31	3195	36.66	30.94	33.8	17.7438
03/24/2017 10:53:36	3200	36.68	30.96	33.82	18.3
03/24/2017 10:53:41	3205	36.66	30.96	33.81	19.05
03/24/2017 10:53:46	3210	36.66	30.98	33.82	18.4563
03/24/2017 10:53:51	3215	36.7	30.98	33.84	18.4375
03/24/2017 10:53:56	3220	36.72	31	33.86	18.1938
03/24/2017 10:54:01	3225	36.7	31	33.85	18.1063
03/24/2017 10:54:06	3230	36.74	31.02	33.88	18.6875
03/24/2017 10:54:11	3235	36.74	31.02	33.88	18.6875
03/24/2017 10:54:16	3240	36.78	31.04	33.91	18.5813
03/24/2017 10:54:21	3245	36.76	31.04	33.9	18.4375
03/24/2017 10:54:26	3250	36.74	31.06	33.9	18.35
03/24/2017 10:54:31	3255	36.78	31.08	33.93	18.6
03/24/2017 10:54:36	3260	36.78	31.08	33.93	18.2125
03/24/2017 10:54:41	3265	36.78	31.1	33.94	18.25
03/24/2017 10:54:46	3270	36.8	31.1	33.95	18.0938
03/24/2017 10:54:51	3275	36.82	31.12	33.97	18.95
03/24/2017 10:54:56	3280	36.82	31.12	33.97	18.8625
03/24/2017 10:55:01	3285	36.88	31.14	34.01	18.0938
03/24/2017 10:55:06	3290	36.9	31.14	34.02	18.4938
03/24/2017 10:55:11	3295	36.86	31.16	34.01	19
03/24/2017 10:55:16	3300	36.9	31.16	34.03	18.5438
03/24/2017 10:55:21	3305	36.92	31.18	34.05	18.3688
03/24/2017 10:55:26	3310	36.9	31.2	34.05	18.875
03/24/2017 10:55:31	3315	36.9	31.2	34.05	18.475
03/24/2017 10:55:36	3320	36.92	31.22	34.07	18.6313
03/24/2017 10:55:41	3325	36.96	31.22	34.09	17.95
03/24/2017 10:55:46	3330	36.96	31.24	34.1	18.25
03/24/2017 10:55:51	3335	36.94	31.24	34.09	18.9125
03/24/2017 10:55:56	3340	37	31.26	34.13	18.7188
03/24/2017 10:56:01	3345	37.04	31.26	34.15	18.475
03/24/2017 10:56:06	3350	36.98	31.28	34.13	18.3188
03/24/2017 10:56:11	3355	37	31.28	34.14	18.65
03/24/2017 10:56:16	3360	37	31.3	34.15	18.6
03/24/2017 10:56:21	3365	37	31.3	34.15	18.7375
03/24/2017 10:56:26	3370	37.06	31.3	34.18	18.7563
03/24/2017 10:56:31	3375	37.06	31.32	34.19	18.25
03/24/2017 10:56:36	3380	37.08	31.32	34.2	18.4563
03/24/2017 10:56:41	3385	37.04	31.34	34.19	18.65
03/24/2017 10:56:46	3390	37.08	31.34	34.21	18.3875
03/24/2017 10:56:51	3395	37.12	31.36	34.24	18.525
03/24/2017 10:56:56	3400	37.1	31.36	34.23	18.425
03/24/2017 10:57:01	3405	37.1	31.38	34.24	18.5438
03/24/2017 10:57:06	3410	37.12	31.38	34.25	18.9125
03/24/2017 10:57:11	3415	37.12	31.4	34.26	18.525
03/24/2017 10:57:16	3420	37.12	31.4	34.26	18.8625
03/24/2017 10:57:21	3425	37.14	31.42	34.28	18.35
03/24/2017 10:57:26	3430	37.16	31.42	34.29	18.65
03/24/2017 10:57:31	3435	37.14	31.44	34.29	18.1813
03/24/2017 10:57:36	3440	37.14	31.44	34.29	17.95
03/24/2017 10:57:41	3445	37.2	31.46	34.33	18.2125
03/24/2017 10:57:46	3450	37.22	31.46	34.34	18.1063
03/24/2017 10:57:51	3455	37.18	31.48	34.33	18.8063
03/24/2017 10:57:56	3460	37.22	31.48	34.35	18.8438
03/24/2017 10:58:01	3465	37.18	31.5	34.34	18.8438
03/24/2017 10:58:06	3470	37.22	31.5	34.36	18.4063
03/24/2017 10:58:11	3475	37.24	31.52	34.38	18.7188
03/24/2017 10:58:16	3480	37.3	31.52	34.41	18.2688
03/24/2017 10:58:21	3485	37.3	31.52	34.41	18.525
03/24/2017 10:58:26	3490	37.3	31.54	34.42	17.8813
03/24/2017 10:58:31	3495	37.26	31.54	34.4	18.3
03/24/2017 10:58:36	3500	37.26	31.56	34.41	18.5813
03/24/2017 10:58:41	3505	37.28	31.56	34.42	18.6688
03/24/2017 10:58:46	3510	37.3	31.58	34.44	18.6
03/24/2017 10:58:51	3515	37.32	31.6	34.46	18.65
03/24/2017 10:58:56	3520	37.34	31.6	34.47	17.9313
03/24/2017 10:59:01	3525	37.36	31.62	34.49	18.35
03/24/2017 10:59:06	3530	37.34	31.62	34.48	18.1063
03/24/2017 10:59:11	3535	37.36	31.64	34.5	18.6688
03/24/2017 10:59:16	3540	37.38	31.64	34.51	19.3125
03/24/2017 10:59:21	3545	37.36	31.64	34.5	18.25
03/24/2017 10:59:26	3550	37.38	31.66	34.52	18.2313
03/24/2017 10:59:31	3555	37.44	31.66	34.55	18.3375
03/24/2017 10:59:36	3560	37.42	31.68	34.55	18.4063
03/24/2017 10:59:41	3565	37.4	31.68	34.54	18.6
03/24/2017 10:59:46	3570	37.4	31.7	34.55	18.1625
03/24/2017 10:59:51	3575	37.42	31.72	34.57	18.25
03/24/2017 10:59:56	3580	37.44	31.72	34.58	18.1813
03/24/2017 11:00:01	3585	37.46	31.72	34.59	18.1938
03/24/2017 11:00:06	3590	37.46	31.74	34.6	18.1625
03/24/2017 11:00:11	3595	37.46	31.74	34.6	18.7563
03/24/2017 11:00:16	3600	37.54	31.76	34.65	19.1063
03/24/2017 11:00:21	3605	37.54	31.76	34.65	18.7375
03/24/2017 11:00:26	3610	37.52	31.78	34.65	18.1063
03/24/2017 11:00:31	3615	37.44	31.78	34.61	18.5438
03/24/2017 11:00:36	3620	37.46	31.8	34.63	18.7563
03/24/2017 11:00:41	3625	37.56	31.8	34.68	18.8938
03/24/2017 11:00:46	3630	37.54	31.82	34.68	18.5625
03/24/2017 11:00:51	3635	37.54	31.82	34.68	18.425
03/24/2017 11:00:56	3640	37.56	31.84	34.7	18.775
03/24/2017 11:01:01	3645	37.56	31.84	34.7	18.4375
03/24/2017 11:01:06	3650	37.62	31.84	34.73	18.2813
03/24/2017 11:01:11	3655	37.6	31.86	34.73	18.7875
03/24/2017 11:01:16	3660	37.58	31.86	34.72	18.7375
03/24/2017 11:01:21	3665	37.62	31.88	34.75	18.3688
03/24/2017 11:01:26	3670	37.62	31.88	34.75	18.35
03/24/2017 11:01:31	3675	37.58	31.88	34.73	18.525
03/24/2017 11:01:36	3680	37.58	31.9	34.74	18.825
03/24/2017 11:01:41	3685	37.6	31.92	34.76	19.1563
03/24/2017 11:01:46	3690	37.64	31.92	34.78	18.7875
03/24/2017 11:01:51	3695	37.64	31.92	34.78	18.475
03/24/2017 11:01:56	3700	37.66	31.94	34.8	18.525
03/24/2017 11:02:01	3705	37.68	31.94	34.81	18.2813
03/24/2017 11:02:06	3710	37.68	31.96	34.82	18.875
03/24/2017 11:02:11	3715	37.7	31.98	34.84	18.1813
03/24/2017 11:02:16	3720	37.7	31.98	34.84	18.4563
03/24/2017 11:02:21	3725	37.7	31.98	34.84	18.35
03/24/2017 11:02:26	3730	37.7	32	34.85	18.5625
03/24/2017 11:02:31	3735	37.7	32	34.85	18.3188
03/24/2017 11:02:36	3740	37.72	32.02	34.87	18.2313
03/24/2017 11:02:41	3745	37.78	32.02	34.9	19.05
03/24/2017 11:02:46	3750	37.76	32.02	34.89	18.7563
03/24/2017 11:02:51	3755	37.76	32.04	34.9	18.4375
03/24/2017 11:02:56	3760	37.8	32.04	34.92	18.525
03/24/2017 11:03:01	3765	37.8	32.06	34.93	18.4563
03/24/2017 11:03:06	3770	37.82	32.06	34.94	18.5813
03/24/2017 11:03:11	3775	37.78	32.08	34.93	18.4938
03/24/2017 11:03:16	3780	37.8	32.08	34.94	18.525
03/24/2017 11:03:21	3785	37.82	32.1	34.96	18.8625
03/24/2017 11:03:26	3790	37.82	32.1	34.96	18.5813
03/24/2017 11:03:31	3795	37.8	32.12	34.96	18.8063
03/24/2017 11:03:36	3800	37.82	32.12	34.97	18.2813
03/24/2017 11:03:41	3805	37.82	32.12	34.97	18.3188
03/24/2017 11:03:46	3810	37.84	32.14	34.99	18.7375
03/24/2017 11:03:51	3815	37.86	32.14	35	18.2813
03/24/2017 11:03:56	3820	37.9	32.16	35.03	17.9688
03/24/2017 11:04:01	3825	37.9	32.18	35.04	18.2813
03/24/2017 11:04:06	3830	37.9	32.18	35.04	19.1938
03/24/2017 11:04:11	3835	37.92	32.2	35.06	18.3
03/24/2017 11:04:16	3840	37.92	32.2	35.06	18.3375
03/24/2017 11:04:21	3845	37.9	32.2	35.05	18.525
03/24/2017 11:04:26	3850	37.94	32.22	35.08	18.6688
03/24/2017 11:04:31	3855	37.94	32.22	35.08	18.3
03/24/2017 11:04:36	3860	37.92	32.22	35.07	18.6875
03/24/2017 11:04:41	3865	37.94	32.24	35.09	18.6125
03/24/2017 11:04:46	3870	37.96	32.24	35.1	18.7
03/24/2017 11:04:51	3875	37.98	32.26	35.12	18.65
03/24/2017 11:04:56	3880	38.02	32.28	35.15	18.6875
03/24/2017 11:05:01	3885	38	32.28	35.14	18.825
03/24/2017 11:05:06	3890	38.02	32.28	35.15	19.0313
03/24/2017 11:05:11	3895	38	32.3	35.15	18.2688
03/24/2017 11:05:16	3900	38	32.3	35.15	18.8063
03/24/2017 11:05:21	3905	37.98	32.3	35.14	18.475
03/24/2017 11:05:26	3910	38	32.32	35.16	18.2313
03/24/2017 11:05:31	3915	38	32.32	35.16	19.1188
03/24/2017 11:05:36	3920	38.04	32.32	35.18	19.0875
03/24/2017 11:05:41	3925	38.08	32.34	35.21	18.4063
03/24/2017 11:05:46	3930	38.1	32.34	35.22	18.2313
03/24/2017 11:05:51	3935	38.08	32.36	35.22	18.425
03/24/2017 11:05:56	3940	38.06	32.36	35.21	18.8625
03/24/2017 11:06:01	3945	38.14	32.38	35.26	18.6688
03/24/2017 11:06:06	3950	38.14	32.38	35.26	18.775
03/24/2017 11:06:11	3955	38.1	32.4	35.25	19.1188
03/24/2017 11:06:16	3960	38.1	32.4	35.25	18.7
03/24/2017 11:06:21	3965	38.12	32.42	35.27	18.6313
03/24/2017 11:06:26	3970	38.12	32.42	35.27	18.2313
03/24/2017 11:06:31	3975	38.14	32.42	35.28	18.5813
03/24/2017 11:06:36	3980	38.12	32.44	35.28	18.525
03/24/2017 11:06:41	3985	38.14	32.44	35.29	18.1938
03/24/2017 11:06:46	3990	38.18	32.46	35.32	17.7938
03/24/2017 11:06:51	3995	38.2	32.48	35.34	18.0563
03/24/2017 11:06:56	4000	38.18	32.48	35.33	18.525
03/24/2017 11:07:01	4005	38.16	32.48	35.32	18.25
03/24/2017 11:07:06	4010	38.22	32.5	35.36	18.8938
03/24/2017 11:07:11	4015	38.22	32.5	35.36	18.6313
03/24/2017 11:07:16	4020	38.2	32.5	35.35	18.6125
03/24/2017 11:07:21	4025	38.28	32.52	35.4	18.4375
03/24/2017 11:07:26	4030	38.3	32.52	35.41	18.6313
03/24/2017 11:07:31	4035	38.28	32.52	35.4	18.8438
03/24/2017 11:07:36	4040	38.28	32.54	35.41	17.8125
03/24/2017 11:07:41	4045	38.26	32.54	35.4	18.0938
03/24/2017 11:07:46	4050	38.24	32.56	35.4	19
03/24/2017 11:07:51	4055	38.28	32.56	35.42	19.0875
03/24/2017 11:07:56	4060	38.3	32.58	35.44	18.525
03/24/2017 11:08:01	4065	38.3	32.58	35.44	18.6313
03/24/2017 11:08:06	4070	38.3	32.6	35.45	18.5125
03/24/2017 11:08:11	4075	38.3	32.6	35.45	18.775
03/24/2017 11:08:16	4080	38.32	32.62	35.47	18.4375
03/24/2017 11:08:21	4085	38.36	32.62	35.49	18.3
03/24/2017 11:08:26	4090	38.36	32.62	35.49	18.65
03/24/2017 11:08:31	4095	38.3	32.64	35.47	18.7875
03/24/2017 11:08:36	4100	38.34	32.64	35.49	18.825
03/24/2017 11:08:41	4105	38.34	32.66	35.5	18.2813
03/24/2017 11:08:46	4110	38.44	32.66	35.55	18.5625
03/24/2017 11:08:51	4115	38.36	32.68	35.52	18.4063
03/24/2017 11:08:56	4120	38.36	32.68	35.52	18.075
03/24/2017 11:09:01	4125	38.42	32.68	35.55	18.2125
03/24/2017 11:09:06	4130	38.38	32.7	35.54	18.3688
03/24/2017 11:09:11	4135	38.4	32.7	35.55	18.3688
03/24/2017 11:09:16	4140	38.42	32.7	35.56	18.9625
03/24/2017 11:09:21	4145	38.44	32.72	35.58	18.6313
03/24/2017 11:09:26	4150	38.46	32.72	35.59	18.4938
03/24/2017 11:09:31	4155	38.5	32.74	35.62	19
03/24/2017 11:09:36	4160	38.46	32.74	35.6	19.05
03/24/2017 11:09:41	4165	38.46	32.76	35.61	18.5125
03/24/2017 11:09:46	4170	38.48	32.76	35.62	18.7375
03/24/2017 11:09:51	4175	38.5	32.78	35.64	18.6
03/24/2017 11:09:56	4180	38.48	32.78	35.63	18.525
03/24/2017 11:10:01	4185	38.48	32.78	35.63	18.2688
03/24/2017 11:10:06	4190	38.56	32.8	35.68	18.3688
03/24/2017 11:10:11	4195	38.54	32.8	35.67	17.95
03/24/2017 11:10:16	4200	38.52	32.82	35.67	18.3188
03/24/2017 11:10:21	4205	38.54	32.82	35.68	17.9875
03/24/2017 11:10:26	4210	38.52	32.82	35.67	18.2688
03/24/2017 11:10:31	4215	38.56	32.82	35.69	18.475
03/24/2017 11:10:36	4220	38.58	32.84	35.71	19.35
03/24/2017 11:10:41	4225	38.58	32.84	35.71	18.9313
03/24/2017 11:10:46	4230	38.58	32.86	35.72	18.125
03/24/2017 11:10:51	4235	38.56	32.86	35.71	17.9
03/24/2017 11:10:56	4240	38.54	32.88	35.71	18.075
03/24/2017 11:11:01	4245	38.62	32.88	35.75	18.1063
03/24/2017 11:11:06	4250	38.64	32.9	35.77	18.0063
03/24/2017 11:11:11	4255	38.64	32.9	35.77	17.725
03/24/2017 11:11:16	4260	38.62	32.92	35.77	18.6313
03/24/2017 11:11:21	4265	38.64	32.92	35.78	18.7375
03/24/2017 11:11:26	4270	38.64	32.94	35.79	18.7
03/24/2017 11:11:31	4275	38.64	32.94	35.79	19.0313
03/24/2017 11:11:36	4280	38.68	32.94	35.81	18.5125
03/24/2017 11:11:41	4285	38.64	32.94	35.79	18.7375
03/24/2017 11:11:46	4290	38.7	32.96	35.83	18.9813
03/24/2017 11:11:51	4295	38.68	32.96	35.82	18.425
03/24/2017 11:11:56	4300	38.68	32.98	35.83	18.1438
03/24/2017 11:12:01	4305	38.72	32.98	35.85	18.775
03/24/2017 11:12:06	4310	38.74	32.98	35.86	18.65
03/24/2017 11:12:11	4315	38.76	33	35.88	18.1625
03/24/2017 11:12:16	4320	38.72	33	35.86	18.65
03/24/2017 11:12:21	4325	38.74	33.02	35.88	18.3188
03/24/2017 11:12:26	4330	38.72	33.02	35.87	18.6688
03/24/2017 11:12:31	4335	38.74	33.02	35.88	18.4938
03/24/2017 11:12:36	4340	38.74	33.04	35.89	18.3
03/24/2017 11:12:41	4345	38.76	33.04	35.9	18.7875
03/24/2017 11:12:46	4350	38.78	33.04	35.91	18.3
03/24/2017 11:12:51	4355	38.8	33.06	35.93	18.6875
03/24/2017 11:12:56	4360	38.82	33.06	35.94	19
03/24/2017 11:13:01	4365	38.8	33.06	35.93	18.1938
03/24/2017 11:13:06	4370	38.82	33.08	35.95	17.6
03/24/2017 11:13:11	4375	38.82	33.08	35.95	17.6688
03/24/2017 11:13:16	4380	38.78	33.1	35.94	18.7375
03/24/2017 11:13:21	4385	38.84	33.1	35.97	18.3875
03/24/2017 11:13:26	4390	38.82	33.12	35.97	18.3688
03/24/2017 11:13:31	4395	38.82	33.12	35.97	17.8625
03/24/2017 11:13:36	4400	38.82	33.14	35.98	18.35
03/24/2017 11:13:41	4405	38.86	33.14	36	18.25
03/24/2017 11:13:46	4410	38.88	33.14	36.01	18.125
03/24/2017 11:13:51	4415	38.84	33.16	36	18.7375
03/24/2017 11:13:56	4420	38.86	33.16	36.01	18.35
03/24/2017 11:14:01	4425	38.88	33.16	36.02	18.5125
03/24/2017 11:14:06	4430	38.92	33.18	36.05	18.2125
03/24/2017 11:14:11	4435	38.9	33.18	36.04	18.6
03/24/2017 11:14:16	4440	38.94	33.2	36.07	18.3
03/24/2017 11:14:21	4445	38.92	33.2	36.06	17.8813
03/24/2017 11:14:26	4450	38.94	33.22	36.08	18.0063
03/24/2017 11:14:31	4455	38.92	33.22	36.07	18.1938
03/24/2017 11:14:36	4460	38.98	33.22	36.1	18.4563
03/24/2017 11:14:41	4465	38.98	33.22	36.1	18.1813
03/24/2017 11:14:46	4470	38.94	33.24	36.09	18.475
03/24/2017 11:14:51	4475	38.96	33.24	36.1	18.35
03/24/2017 11:14:56	4480	38.98	33.26	36.12	17.7438
03/24/2017 11:15:01	4485	38.98	33.26	36.12	18.0563
03/24/2017 11:15:06	4490	39.02	33.26	36.14	18.1438
03/24/2017 11:15:11	4495	39.04	33.28	36.16	17.9313
03/24/2017 11:15:16	4500	39.08	33.28	36.18	18.6875
03/24/2017 11:15:21	4505	38.98	33.28	36.13	18.6688
03/24/2017 11:15:26	4510	39	33.3	36.15	18.3
03/24/2017 11:15:31	4515	39.06	33.3	36.18	18.5625
03/24/2017 11:15:36	4520	39.06	33.32	36.19	18.65
03/24/2017 11:15:41	4525	39.04	33.32	36.18	19.2438
03/24/2017 11:15:46	4530	39.08	33.32	36.2	19.2938
03/24/2017 11:15:51	4535	39.04	33.34	36.19	18.65
03/24/2017 11:15:56	4540	39.04	33.34	36.19	17.6
03/24/2017 11:16:01	4545	39.08	33.36	36.22	17.95
03/24/2017 11:16:06	4550	39.06	33.36	36.21	18.2813
03/24/2017 11:16:11	4555	39.12	33.36	36.24	18.5125
03/24/2017 11:16:16	4560	39.12	33.38	36.25	18.95
03/24/2017 11:16:21	4565	39.1	33.38	36.24	18.6125
03/24/2017 11:16:26	4570	39.12	33.38	36.25	18.7563
03/24/2017 11:16:31	4575	39.08	33.4	36.24	18.6125
03/24/2017 11:16:36	4580	39.08	33.4	36.24	18.9625
03/24/2017 11:16:41	4585	39.08	33.4	36.24	18.7875
03/24/2017 11:16:46	4590	39.14	33.42	36.28	18.075
03/24/2017 11:16:51	4595	39.12	33.42	36.27	17.9188
03/24/2017 11:16:56	4600	39.12	33.44	36.28	18.0375
03/24/2017 11:17:01	4605	39.16	33.44	36.3	18.1938
03/24/2017 11:17:06	4610	39.2	33.44	36.32	17.725
03/24/2017 11:17:11	4615	39.2	33.46	36.33	18.65
03/24/2017 11:17:16	4620	39.2	33.46	36.33	18.4938
03/24/2017 11:17:21	4625	39.2	33.46	36.33	18.425
03/24/2017 11:17:26	4630	39.22	33.48	36.35	19.1938
03/24/2017 11:17:31	4635	39.26	33.48	36.37	19.4875
03/24/2017 11:17:36	4640	39.22	33.48	36.35	18.6875
03/24/2017 11:17:41	4645	39.22	33.48	36.35	18.6688
03/24/2017 11:17:46	4650	39.22	33.5	36.36	18.5125
03/24/2017 11:17:51	4655	39.24	33.5	36.37	18.775
03/24/2017 11:17:56	4660	39.2	33.52	36.36	19.1063
03/24/2017 11:18:01	4665	39.24	33.52	36.38	18.4375
03/24/2017 11:18:06	4670	39.24	33.54	36.39	18.775
03/24/2017 11:18:11	4675	39.24	33.54	36.39	18.3688
03/24/2017 11:18:16	4680	39.28	33.54	36.41	18.2688
03/24/2017 11:18:21	4685	39.26	33.56	36.41	18.425
03/24/2017 11:18:26	4690	39.24	33.56	36.4	18.075
03/24/2017 11:18:31	4695	39.28	33.58	36.43	18.0938
03/24/2017 11:18:36	4700	39.34	33.58	36.46	18.0063
03/24/2017 11:18:41	4705	39.3	33.58	36.44	18.5625
03/24/2017 11:18:46	4710	39.36	33.6	36.48	19.0875
03/24/2017 11:18:51	4715	39.38	33.6	36.49	18.9625
03/24/2017 11:18:56	4720	39.3	33.6	36.45	19.4
03/24/2017 11:19:01	4725	39.34	33.62	36.48	18.9313
03/24/2017 11:19:06	4730	39.36	33.62	36.49	19.0188
03/24/2017 11:19:11	4735	39.38	33.64	36.51	19.2938
03/24/2017 11:19:16	4740	39.34	33.64	36.49	19.1938
03/24/2017 11:19:21	4745	39.32	33.64	36.48	18.8438
03/24/2017 11:19:26	4750	39.38	33.64	36.51	18.2125
03/24/2017 11:19:31	4755	39.4	33.66	36.53	18.2313
03/24/2017 11:19:36	4760	39.4	33.66	36.53	18.1813
03/24/2017 11:19:41	4765	39.4	33.66	36.53	18.4063
03/24/2017 11:19:46	4770	39.42	33.68	36.55	18.35
03/24/2017 11:19:51	4775	39.38	33.68	36.53	18.25
03/24/2017 11:19:56	4780	39.38	33.68	36.53	18.3875
03/24/2017 11:20:01	4785	39.42	33.7	36.56	18.4375
03/24/2017 11:20:06	4790	39.38	33.7	36.54	18.6
03/24/2017 11:20:11	4795	39.38	33.72	36.55	19.05
03/24/2017 11:20:16	4800	39.44	33.72	36.58	18.65
03/24/2017 11:20:21	4805	39.42	33.72	36.57	18.6313
03/24/2017 11:20:26	4810	39.48	33.72	36.6	18.1438
03/24/2017 11:20:31	4815	39.48	33.72	36.6	18.425
03/24/2017 11:20:36	4820	39.48	33.74	36.61	18.525
03/24/2017 11:20:41	4825	39.46	33.74	36.6	18.775
03/24/2017 11:20:46	4830	39.48	33.74	36.61	18.2813
03/24/2017 11:20:51	4835	39.48	33.76	36.62	18.4563
03/24/2017 11:20:56	4840	39.52	33.76	36.64	18.6125
03/24/2017 11:21:01	4845	39.56	33.78	36.67	18.2125
03/24/2017 11:21:06	4850	39.54	33.78	36.66	18.0938
03/24/2017 11:21:11	4855	39.52	33.8	36.66	18.0563
03/24/2017 11:21:16	4860	39.5	33.8	36.65	18.3188
03/24/2017 11:21:21	4865	39.56	33.82	36.69	18.0375
03/24/2017 11:21:26	4870	39.54	33.82	36.68	18.7375
03/24/2017 11:21:31	4875	39.54	33.82	36.68	19.1063
03/24/2017 11:21:36	4880	39.56	33.82	36.69	19.1375
03/24/2017 11:21:41	4885	39.6	33.84	36.72	18.6
03/24/2017 11:21:46	4890	39.56	33.84	36.7	18.4063
03/24/2017 11:21:51	4895	39.54	33.84	36.69	18.3
03/24/2017 11:21:56	4900	39.56	33.84	36.7	18.125
03/24/2017 11:22:01	4905	39.58	33.86	36.72	18.4938
03/24/2017 11:22:06	4910	39.6	33.86	36.73	18.5438
03/24/2017 11:22:11	4915	39.62	33.88	36.75	18.6313
03/24/2017 11:22:16	4920	39.6	33.88	36.74	18.25
03/24/2017 11:22:21	4925	39.6	33.88	36.74	18.3375
03/24/2017 11:22:26	4930	39.62	33.9	36.76	18.5625
03/24/2017 11:22:31	4935	39.66	33.9	36.78	18.5625
03/24/2017 11:22:36	4940	39.66	33.92	36.79	18.2813
03/24/2017 11:22:41	4945	39.68	33.92	36.8	18.4938
03/24/2017 11:22:46	4950	39.62	33.92	36.77	18.3188
03/24/2017 11:22:51	4955	39.62	33.94	36.78	18.4938
03/24/2017 11:22:56	4960	39.66	33.94	36.8	18.6
03/24/2017 11:23:01	4965	39.66	33.94	36.8	18.4938
03/24/2017 11:23:06	4970	39.68	33.96	36.82	18.8938
03/24/2017 11:23:11	4975	39.68	33.96	36.82	18.3375
03/24/2017 11:23:16	4980	39.74	33.96	36.85	18.7875
03/24/2017 11:23:21	4985	39.72	33.98	36.85	19.1063
03/24/2017 11:23:26	4990	39.66	33.98	36.82	19.0313
03/24/2017 11:23:31	4995	39.68	33.98	36.83	19.3313
03/24/2017 11:23:36	5000	39.7	34	36.85	18.2813
03/24/2017 11:23:41	5005	39.7	34	36.85	19.05
03/24/2017 11:23:46	5010	39.72	34	36.86	19.1938
03/24/2017 11:23:51	5015	39.68	34	36.84	18.5813
03/24/2017 11:23:56	5020	39.7	34.02	36.86	18.7563
03/24/2017 11:24:01	5025	39.76	34.02	36.89	18.5813
03/24/2017 11:24:06	5030	39.78	34.02	36.9	18.5438
03/24/2017 11:24:11	5035	39.76	34.04	36.9	18.5125
03/24/2017 11:24:16	5040	39.72	34.04	36.88	18.5438
03/24/2017 11:24:21	5045	39.78	34.06	36.92	18.425
03/24/2017 11:24:26	5050	39.74	34.06	36.9	18.525
03/24/2017 11:24:31	5055	39.76	34.06	36.91	18.075
03/24/2017 11:24:36	5060	39.78	34.06	36.92	18.8938
03/24/2017 11:24:41	5065	39.76	34.08	36.92	19.0188
03/24/2017 11:24:46	5070	39.82	34.08	36.95	18.8438
03/24/2017 11:24:51	5075	39.8	34.1	36.95	18.475
03/24/2017 11:24:56	5080	39.8	34.1	36.95	18.7375
03/24/2017 11:25:01	5085	39.8	34.1	36.95	18.6125
03/24/2017 11:25:06	5090	39.82	34.12	36.97	18.95
03/24/2017 11:25:11	5095	39.78	34.12	36.95	18.4563
03/24/2017 11:25:16	5100	39.78	34.14	36.96	18.9625
03/24/2017 11:25:21	5105	39.82	34.14	36.98	18.65
03/24/2017 11:25:26	5110	39.82	34.14	36.98	18.7375
03/24/2017 11:25:31	5115	39.82	34.14	36.98	18.5438
03/24/2017 11:25:36	5120	39.82	34.16	36.99	18.825
03/24/2017 11:25:41	5125	39.88	34.16	37.02	18.4375
03/24/2017 11:25:46	5130	39.86	34.16	37.01	18.7563
03/24/2017 11:25:51	5135	39.9	34.16	37.03	18.4938
03/24/2017 11:25:56	5140	39.86	34.18	37.02	18.8938
03/24/2017 11:26:01	5145	39.84	34.18	37.01	18.825
03/24/2017 11:26:06	5150	39.88	34.18	37.03	17.8625
03/24/2017 11:26:11	5155	39.88	34.2	37.04	18.1063
03/24/2017 11:26:16	5160	39.9	34.2	37.05	18.6688
03/24/2017 11:26:21	5165	39.88	34.22	37.05	19.1063
03/24/2017 11:26:26	5170	39.86	34.22	37.04	18.7
03/24/2017 11:26:31	5175	39.9	34.22	37.06	19.05
03/24/2017 11:26:36	5180	39.96	34.22	37.09	18.9813
03/24/2017 11:26:41	5185	39.92	34.24	37.08	19
03/24/2017 11:26:46	5190	39.92	34.24	37.08	18.875
03/24/2017 11:26:51	5195	39.88	34.24	37.06	18.7
03/24/2017 11:26:56	5200	39.94	34.26	37.1	18.6875
03/24/2017 11:27:01	5205	39.92	34.26	37.09	18.875
03/24/2017 11:27:06	5210	39.94	34.28	37.11	18.775
03/24/2017 11:27:11	5215	39.98	34.28	37.13	18.4063
03/24/2017 11:27:16	5220	39.96	34.28	37.12	18.25
03/24/2017 11:27:21	5225	39.92	34.28	37.1	18.35
03/24/2017 11:27:26	5230	39.92	34.28	37.1	18.4938
03/24/2017 11:27:31	5235	39.94	34.3	37.12	18.25
03/24/2017 11:27:36	5240	39.94	34.3	37.12	19.175
03/24/2017 11:27:41	5245	39.96	34.3	37.13	19.4563
03/24/2017 11:27:46	5250	39.98	34.32	37.15	18.4938
03/24/2017 11:27:51	5255	40	34.32	37.16	18.1938
03/24/2017 11:27:56	5260	40	34.32	37.16	18.7
03/24/2017 11:28:01	5265	39.96	34.34	37.15	18.775
03/24/2017 11:28:06	5270	39.96	34.34	37.15	18.6125
03/24/2017 11:28:11	5275	39.94	34.34	37.14	18.5438
03/24/2017 11:28:16	5280	40.02	34.34	37.18	18.65
03/24/2017 11:28:21	5285	40.02	34.36	37.19	18.35
03/24/2017 11:28:26	5290	40.02	34.36	37.19	18.3688
03/24/2017 11:28:31	5295	39.98	34.36	37.17	18.7188
03/24/2017 11:28:36	5300	40	34.38	37.19	18.8063
03/24/2017 11:28:41	5305	39.96	34.38	37.17	18.3375
03/24/2017 11:28:46	5310	39.94	34.38	37.16	18.6313
03/24/2017 11:28:51	5315	39.98	34.4	37.19	18.95
03/24/2017 11:28:56	5320	40.02	34.4	37.21	17.9688
03/24/2017 11:29:01	5325	40.02	34.4	37.21	18.25
03/24/2017 11:29:06	5330	40.04	34.4	37.22	18.2813
03/24/2017 11:29:11	5335	39.98	34.4	37.19	18.0375
03/24/2017 11:29:16	5340	39.96	34.42	37.19	18.5438
03/24/2017 11:29:21	5345	40	34.42	37.21	18.9813
03/24/2017 11:29:26	5350	40	34.44	37.22	18.775
03/24/2017 11:29:31	5355	40.02	34.44	37.23	18.4563
03/24/2017 11:29:36	5360	40.04	34.44	37.24	18.4938
03/24/2017 11:29:41	5365	40.06	34.44	37.25	18.1938
03/24/2017 11:29:46	5370	40.02	34.46	37.24	19.0688
03/24/2017 11:29:51	5375	40.04	34.46	37.25	18.9625
03/24/2017 11:29:56	5380	40.04	34.46	37.25	18.5625
03/24/2017 11:30:01	5385	40.02	34.46	37.24	18.1063
03/24/2017 11:30:06	5390	40.02	34.48	37.25	18.0938
03/24/2017 11:30:11	5395	40.02	34.48	37.25	18.35
03/24/2017 11:30:16	5400	40.04	34.48	37.26	18.0375
03/24/2017 11:30:21	5405	40	34.5	37.25	17.8438
03/24/2017 11:30:26	5410	40.06	34.5	37.28	18.35
03/24/2017 11:30:31	5415	40	34.52	37.26	18.6688
03/24/2017 11:30:36	5420	40	34.52	37.26	19.0188
03/24/2017 11:30:41	5425	39.98	34.52	37.25	18.5625
03/24/2017 11:30:46	5430	40	34.52	37.26	18.475
03/24/2017 11:30:51	5435	40.06	34.52	37.29	18.5438
03/24/2017 11:30:56	5440	40.06	34.54	37.3	18.475
03/24/2017 11:31:01	5445	40.04	34.54	37.29	18.7875
03/24/2017 11:31:06	5450	40.06	34.54	37.3	18.7188
03/24/2017 11:31:11	5455	40.08	34.54	37.31	18.875
03/24/2017 11:31:16	5460	40.02	34.56	37.29	18.8938
03/24/2017 11:31:21	5465	40.02	34.56	37.29	18.3
03/24/2017 11:31:26	5470	40.02	34.56	37.29	18.5438
03/24/2017 11:31:31	5475	40.02	34.56	37.29	18.775
03/24/2017 11:31:36	5480	40	34.56	37.28	18.6125
03/24/2017 11:31:41	5485	40	34.58	37.29	19.2625
03/24/2017 11:31:46	5490	40.02	34.58	37.3	19.0188
03/24/2017 11:31:51	5495	40.04	34.58	37.31	18.5813
03/24/2017 11:31:56	5500	40.06	34.58	37.32	18.8938
03/24/2017 11:32:01	5505	40.12	34.6	37.36	18.7
03/24/2017 11:32:06	5510	40.06	34.6	37.33	19
03/24/2017 11:32:11	5515	40.02	34.6	37.31	19.4563
03/24/2017 11:32:16	5520	40.08	34.62	37.35	19.1063
03/24/2017 11:32:21	5525	40.04	34.62	37.33	18.8625
03/24/2017 11:32:26	5530	40.02	34.62	37.32	18.6875
03/24/2017 11:32:31	5535	40.02	34.62	37.32	18.1938
03/24/2017 11:32:36	5540	40.08	34.62	37.35	17.7938
03/24/2017 11:32:41	5545	40.04	34.62	37.33	18.0563
03/24/2017 11:32:46	5550	40.02	34.64	37.33	18.5625
03/24/2017 11:32:51	5555	40.04	34.64	37.34	19.05
03/24/2017 11:32:56	5560	40.06	34.64	37.35	18.95
03/24/2017 11:33:01	5565	40.06	34.64	37.35	18.7
03/24/2017 11:33:06	5570	40.04	34.64	37.34	18.6
03/24/2017 11:33:11	5575	40.04	34.64	37.34	18.3
03/24/2017 11:33:16	5580	40.04	34.64	37.34	18.6
03/24/2017 11:33:21	5585	40.02	34.66	37.34	18.35
03/24/2017 11:33:26	5590	40.04	34.66	37.35	18.3875
03/24/2017 11:33:31	5595	39.98	34.66	37.32	18.5438
03/24/2017 11:33:36	5600	40.02	34.68	37.35	18.8938
03/24/2017 11:33:41	5605	40.02	34.68	37.35	18.7563
03/24/2017 11:33:46	5610	40.02	34.68	37.35	18.425
03/24/2017 11:33:51	5615	40.04	34.68	37.36	18.6875
03/24/2017 11:33:56	5620	40.04	34.68	37.36	18.6313
03/24/2017 11:34:01	5625	40.08	34.68	37.38	18.825
03/24/2017 11:34:06	5630	40.06	34.68	37.37	18.1938
03/24/2017 11:34:11	5635	40.06	34.7	37.38	18.525
03/24/2017 11:34:16	5640	40.04	34.7	37.37	18.8438
03/24/2017 11:34:21	5645	40	34.7	37.35	18.6688
03/24/2017 11:34:26	5650	40.04	34.7	37.37	18.1625
03/24/2017 11:34:31	5655	40.02	34.7	37.36	18.4563
03/24/2017 11:34:36	5660	40	34.7	37.35	18.4938
03/24/2017 11:34:41	5665	40.04	34.7	37.37	18.5625
03/24/2017 11:34:46	5670	40.02	34.72	37.37	18.9813
03/24/2017 11:34:51	5675	40.02	34.72	37.37	19.3125
03/24/2017 11:34:56	5680	40.06	34.72	37.39	18.2313
03/24/2017 11:35:01	5685	40.08	34.72	37.4	19.05
03/24/2017 11:35:06	5690	40.06	34.72	37.39	18.3875
03/24/2017 11:35:11	5695	40.06	34.72	37.39	18.825
03/24/2017 11:35:16	5700	40	34.72	37.36	18.775
03/24/2017 11:35:21	5705	40.02	34.72	37.37	18.8625
03/24/2017 11:35:26	5710	40.02	34.72	37.37	18.9313
03/24/2017 11:35:31	5715	40.04	34.72	37.38	18.2688
03/24/2017 11:35:36	5720	40.04	34.74	37.39	18.35
03/24/2017 11:35:41	5725	40.06	34.74	37.4	18.0063
03/24/2017 11:35:46	5730	40.04	34.74	37.39	18.3188
03/24/2017 11:35:51	5735	40.04	34.74	37.39	18.825
03/24/2017 11:35:56	5740	40.04	34.76	37.4	18.1063
03/24/2017 11:36:01	5745	39.98	34.76	37.37	18.4938
03/24/2017 11:36:06	5750	39.98	34.76	37.37	18.525
03/24/2017 11:36:11	5755	39.98	34.76	37.37	19.1938
03/24/2017 11:36:16	5760	40	34.76	37.38	19
03/24/2017 11:36:21	5765	40.04	34.76	37.4	19.0313
03/24/2017 11:36:26	5770	40.06	34.76	37.41	18.1938
03/24/2017 11:36:31	5775	40.06	34.76	37.41	18.2813
03/24/2017 11:36:36	5780	40.08	34.76	37.42	18.7875
03/24/2017 11:36:41	5785	40.06	34.76	37.41	18.5813
03/24/2017 11:36:46	5790	40	34.78	37.39	18.6688
03/24/2017 11:36:51	5795	40.04	34.78	37.41	18.4938
03/24/2017 11:36:56	5800	39.98	34.78	37.38	18.8938
03/24/2017 11:37:01	5805	40	34.78	37.39	18.6
03/24/2017 11:37:06	5810	40.02	34.78	37.4	18.5813
03/24/2017 11:37:11	5815	40.06	34.78	37.42	18.5813
03/24/2017 11:37:16	5820	40.06	34.78	37.42	18.6688
03/24/2017 11:37:21	5825	40.04	34.78	37.41	18.3875
03/24/2017 11:37:26	5830	40	34.78	37.39	18.7875
03/24/2017 11:37:31	5835	40.04	34.78	37.41	18.5625
03/24/2017 11:37:36	5840	40.04	34.78	37.41	18.5813
03/24/2017 11:37:41	5845	39.98	34.78	37.38	18.9625
03/24/2017 11:37:46	5850	40	34.8	37.4	18.5813
03/24/2017 11:37:51	5855	40.04	34.8	37.42	18.6875
03/24/2017 11:37:56	5860	40.02	34.8	37.41	18.525
03/24/2017 11:38:01	5865	40.02	34.8	37.41	18.5813
03/24/2017 11:38:06	5870	40.04	34.8	37.42	18.35
03/24/2017 11:38:11	5875	40.02	34.8	37.41	18.425
03/24/2017 11:38:16	5880	40	34.8	37.4	18.65
03/24/2017 11:38:21	5885	40	34.8	37.4	18.6688
03/24/2017 11:38:26	5890	40.04	34.8	37.42	19
03/24/2017 11:38:31	5895	40.06	34.8	37.43	18.9313
03/24/2017 11:38:36	5900	40.02	34.8	37.41	18.3
03/24/2017 11:38:41	5905	40	34.82	37.41	18.125
03/24/2017 11:38:46	5910	40.02	34.82	37.42	18.5813
03/24/2017 11:38:51	5915	40.04	34.82	37.43	19.3313
03/24/2017 11:38:56	5920	40	34.82	37.41	19.0875
03/24/2017 11:39:01	5925	40	34.82	37.41	18.5125
03/24/2017 11:39:06	5930	40.04	34.82	37.43	18.8438
03/24/2017 11:39:11	5935	40.02	34.82	37.42	18.6
03/24/2017 11:39:16	5940	40	34.82	37.41	18.425
03/24/2017 11:39:21	5945	40.02	34.82	37.42	19.0313
03/24/2017 11:39:26	5950	40.02	34.82	37.42	18.6688
03/24/2017 11:39:31	5955	39.98	34.82	37.4	18.6313
03/24/2017 11:39:36	5960	40.04	34.84	37.44	18.3
03/24/2017 11:39:41	5965	40	34.84	37.42	18.7188
03/24/2017 11:39:46	5970	40	34.84	37.42	18.6688
03/24/2017 11:39:51	5975	40.04	34.82	37.43	18.5625
03/24/2017 11:39:56	5980	40.06	34.82	37.44	18.6313
03/24/2017 11:40:01	5985	40.04	34.82	37.43	18.6875
03/24/2017 11:40:06	5990	40.04	34.84	37.44	19.1063
03/24/2017 11:40:11	5995	40.04	34.84	37.44	19.2625
03/24/2017 11:40:16	6000	39.98	34.84	37.41	18.825
03/24/2017 11:40:21	6005	39.96	34.86	37.41	18.2313
03/24/2017 11:40:26	6010	39.94	34.86	37.4	18.5438
03/24/2017 11:40:31	6015	39.98	34.86	37.42	18.6875
03/24/2017 11:40:36	6020	40.02	34.86	37.44	18.7188
03/24/2017 11:40:41	6025	40.02	34.86	37.44	18.7875
03/24/2017 11:40:46	6030	40.04	34.86	37.45	18.3875
03/24/2017 11:40:51	6035	40.04	34.86	37.45	18.8438
03/24/2017 11:40:56	6040	40.02	34.86	37.44	18.6688
03/24/2017 11:41:01	6045	40.04	34.86	37.45	18.65
03/24/2017 11:41:06	6050	40.08	34.86	37.47	18.8438
03/24/2017 11:41:11	6055	40.04	34.86	37.45	18.3188
03/24/2017 11:41:16	6060	39.98	34.86	37.42	18.25
03/24/2017 11:41:21	6065	40.04	34.86	37.45	18.9125
03/24/2017 11:41:26	6070	40.04	34.86	37.45	18.95
03/24/2017 11:41:31	6075	39.98	34.86	37.42	18.3
03/24/2017 11:41:36	6080	39.98	34.86	37.42	18.9313
03/24/2017 11:41:41	6085	39.96	34.86	37.41	18.6
03/24/2017 11:41:46	6090	40.04	34.86	37.45	18.475
03/24/2017 11:41:51	6095	40.06	34.86	37.46	18.525
03/24/2017 11:41:56	6100	40.06	34.86	37.46	18.4563
03/24/2017 11:42:01	6105	40.06	34.86	37.46	18.4375
03/24/2017 11:42:06	6110	40.04	34.88	37.46	18.7375
03/24/2017 11:42:11	6115	39.98	34.88	37.43	18.3188
03/24/2017 11:42:16	6120	40	34.88	37.44	19.0313
03/24/2017 11:42:21	6125	40.04	34.88	37.46	19.175
03/24/2017 11:42:26	6130	40	34.88	37.44	19.35
03/24/2017 11:42:31	6135	39.98	34.88	37.43	19.2438
03/24/2017 11:42:36	6140	40.02	34.88	37.45	18.8063
03/24/2017 11:42:41	6145	39.98	34.88	37.43	18.8063
03/24/2017 11:42:46	6150	39.98	34.88	37.43	18.5813
03/24/2017 11:42:51	6155	40.04	34.88	37.46	18.5625
03/24/2017 11:42:56	6160	40.08	34.9	37.49	18.6313
03/24/2017 11:43:01	6165	40.06	34.9	37.48	18.5438
03/24/2017 11:43:06	6170	40.02	34.9	37.46	18.4375
03/24/2017 11:43:11	6175	40.04	34.9	37.47	18.6
03/24/2017 11:43:16	6180	40	34.9	37.45	18.7188
03/24/2017 11:43:21	6185	40	34.9	37.45	18.7188
03/24/2017 11:43:26	6190	39.98	34.9	37.44	18.8625
03/24/2017 11:43:31	6195	40	34.9	37.45	18.475
03/24/2017 11:43:36	6200	40.06	34.9	37.48	18.35
03/24/2017 11:43:41	6205	40.02	34.9	37.46	19.0688
03/24/2017 11:43:46	6210	40	34.92	37.46	19.175
03/24/2017 11:43:51	6215	40	34.92	37.46	19.5438
03/24/2017 11:43:56	6220	40.02	34.92	37.47	19.0188
03/24/2017 11:44:01	6225	40.02	34.92	37.47	18.5625
03/24/2017 11:44:06	6230	40	34.9	37.45	18.1438
03/24/2017 11:44:11	6235	40.02	34.9	37.46	18.775
03/24/2017 11:44:16	6240	39.98	34.9	37.44	18.4563
03/24/2017 11:44:21	6245	40.04	34.9	37.47	18.0188
03/24/2017 11:44:26	6250	40.04	34.92	37.48	18.4063
03/24/2017 11:44:31	6255	40.04	34.92	37.48	18.4063
03/24/2017 11:44:36	6260	40.02	34.92	37.47	18.4938
03/24/2017 11:44:41	6265	40.02	34.92	37.47	18.95
03/24/2017 11:44:46	6270	40.04	34.92	37.48	19.1938
03/24/2017 11:44:51	6275	40.02	34.94	37.48	18.8063
03/24/2017 11:44:56	6280	39.98	34.94	37.46	19.1375
03/24/2017 11:45:01	6285	40.02	34.94	37.48	19.0188
03/24/2017 11:45:06	6290	40	34.94	37.47	18.6688
03/24/2017 11:45:11	6295	39.94	34.94	37.44	18.7875
03/24/2017 11:45:16	6300	39.96	34.94	37.45	18.9313
03/24/2017 11:45:21	6305	40.04	34.92	37.48	18.475
03/24/2017 11:45:26	6310	40.02	34.92	37.47	18.825
03/24/2017 11:45:31	6315	40.06	34.94	37.5	18.9625
03/24/2017 11:45:36	6320	40.06	34.94	37.5	19.0313
03/24/2017 11:45:41	6325	40.04	34.94	37.49	18.5125
03/24/2017 11:45:46	6330	40	34.94	37.47	18.425
03/24/2017 11:45:51	6335	40	34.94	37.47	18.6125
03/24/2017 11:45:56	6340	40.02	34.94	37.48	18.525
03/24/2017 11:46:01	6345	40.02	34.94	37.48	18.2813
03/24/2017 11:46:06	6350	39.98	34.94	37.46	18.6
03/24/2017 11:46:11	6355	40	34.94	37.47	17.9688
03/24/2017 11:46:16	6360	40	34.94	37.47	18.4375
03/24/2017 11:46:21	6365	40.02	34.94	37.48	18.1625
03/24/2017 11:46:26	6370	40.02	34.94	37.48	18.4563
03/24/2017 11:46:31	6375	40.02	34.94	37.48	18.4938
03/24/2017 11:46:36	6380	40.04	34.96	37.5	18.25
03/24/2017 11:46:41	6385	40.02	34.96	37.49	18.7563
03/24/2017 11:46:46	6390	39.98	34.96	37.47	17.8813
03/24/2017 11:46:51	6395	39.94	34.96	37.45	18.1063
03/24/2017 11:46:56	6400	39.98	34.96	37.47	18.2313
03/24/2017 11:47:01	6405	40	34.96	37.48	18.4938
03/24/2017 11:47:06	6410	40.04	34.96	37.5	18.2813
03/24/2017 11:47:11	6415	40.08	34.96	37.52	18.875
03/24/2017 11:47:16	6420	40.06	34.96	37.51	18.7563
03/24/2017 11:47:21	6425	40.02	34.96	37.49	19.0188
03/24/2017 11:47:26	6430	40	34.96	37.48	18.5438
03/24/2017 11:47:31	6435	39.96	34.96	37.46	18.6875
03/24/2017 11:47:36	6440	39.98	34.96	37.47	18.8438
03/24/2017 11:47:41	6445	39.98	34.98	37.48	19.0313
03/24/2017 11:47:46	6450	40.02	34.98	37.5	18.7563
03/24/2017 11:47:51	6455	40	34.98	37.49	18.1938
03/24/2017 11:47:56	6460	40.02	34.98	37.5	18.8063
03/24/2017 11:48:01	6465	40	34.98	37.49	17.9875
03/24/2017 11:48:06	6470	40.02	34.98	37.5	18.3188
03/24/2017 11:48:11	6475	40	34.98	37.49	18.0063
03/24/2017 11:48:16	6480	40.02	34.98	37.5	18.2688
03/24/2017 11:48:21	6485	40.04	34.98	37.51	18.5125
03/24/2017 11:48:26	6490	40	34.98	37.49	18.5813
03/24/2017 11:48:31	6495	39.98	34.98	37.48	18.3375
03/24/2017 11:48:36	6500	40	34.98	37.49	18.7375
03/24/2017 11:48:41	6505	40	34.98	37.49	18.525
03/24/2017 11:48:46	6510	39.98	34.98	37.48	18.2688
03/24/2017 11:48:51	6515	40	34.98	37.49	18.6
03/24/2017 11:48:56	6520	39.98	34.98	37.48	18.0375
03/24/2017 11:49:01	6525	40	34.98	37.49	18.875
03/24/2017 11:49:06	6530	40.04	34.98	37.51	18.8063
03/24/2017 11:49:11	6535	40.02	34.98	37.5	18.4063
03/24/2017 11:49:16	6540	40.02	35	37.51	19.0188
03/24/2017 11:49:21	6545	40.02	35	37.51	18.2813
03/24/2017 11:49:26	6550	40.02	35	37.51	18.8625
03/24/2017 11:49:31	6555	39.98	35	37.49	18.8938
03/24/2017 11:49:36	6560	39.98	35	37.49	18.6688
03/24/2017 11:49:41	6565	39.98	35	37.49	18.9125
03/24/2017 11:49:46	6570	40.02	35	37.51	18.3375
03/24/2017 11:49:51	6575	40.04	35	37.52	18.2688
03/24/2017 11:49:56	6580	40.08	35	37.54	18.7375
03/24/2017 11:50:01	6585	40.08	35	37.54	18.9125
03/24/2017 11:50:06	6590	40.06	35	37.53	18.65
03/24/2017 11:50:11	6595	40.06	35	37.53	18.3375
03/24/2017 11:50:16	6600	40.04	35.02	37.53	18.4063
03/24/2017 11:50:21	6605	39.94	35.02	37.48	18.475
03/24/2017 11:50:26	6610	39.98	35.02	37.5	18.3688
03/24/2017 11:50:31	6615	39.94	35	37.47	18.525
03/24/2017 11:50:36	6620	40	35	37.5	18.875
03/24/2017 11:50:41	6625	40.04	35	37.52	18.7563
03/24/2017 11:50:46	6630	40.04	35.02	37.53	18.65
03/24/2017 11:50:51	6635	40.06	35.02	37.54	18.4375
03/24/2017 11:50:56	6640	40.06	35.02	37.54	18.6
03/24/2017 11:51:01	6645	40	35.02	37.51	18.425
03/24/2017 11:51:06	6650	40.02	35.02	37.52	18.6125
03/24/2017 11:51:11	6655	39.98	35.02	37.5	18.3375
03/24/2017 11:51:16	6660	39.98	35.02	37.5	18.125
03/24/2017 11:51:21	6665	40	35.02	37.51	18.0063
03/24/2017 11:51:26	6670	40	35.02	37.51	18.65
03/24/2017 11:51:31	6675	40.04	35.02	37.53	18.6125
03/24/2017 11:51:36	6680	40	35.02	37.51	18.475
03/24/2017 11:51:41	6685	40.04	35.02	37.53	18.25
03/24/2017 11:51:46	6690	40.04	35.02	37.53	18.1625
03/24/2017 11:51:51	6695	40.02	35.04	37.53	18.6125
03/24/2017 11:51:56	6700	40.02	35.04	37.53	18.9125
03/24/2017 11:52:01	6705	40.02	35.04	37.53	18.9813
03/24/2017 11:52:06	6710	40.04	35.04	37.54	18.7188
03/24/2017 11:52:11	6715	40.04	35.04	37.54	18.4563
03/24/2017 11:52:16	6720	40.04	35.04	37.54	18.1625
03/24/2017 11:52:21	6725	40.02	35.04	37.53	18.0375
03/24/2017 11:52:26	6730	40	35.04	37.52	18.2813
03/24/2017 11:52:31	6735	39.96	35.04	37.5	18.4375
03/24/2017 11:52:36	6740	39.96	35.04	37.5	18.7
03/24/2017 11:52:41	6745	40.02	35.04	37.53	18.9313
03/24/2017 11:52:46	6750	40.02	35.04	37.53	18.7188
03/24/2017 11:52:51	6755	40.02	35.04	37.53	18.6125
03/24/2017 11:52:56	6760	40.02	35.04	37.53	18.7188
03/24/2017 11:53:01	6765	40	35.06	37.53	18.6875
03/24/2017 11:53:06	6770	40	35.06	37.53	19.525
03/24/2017 11:53:11	6775	40	35.06	37.53	18.5438
03/24/2017 11:53:16	6780	40.04	35.06	37.55	18.475
03/24/2017 11:53:21	6785	40.04	35.06	37.55	18.9313
03/24/2017 11:53:26	6790	40.02	35.04	37.53	18.5125
03/24/2017 11:53:31	6795	40.06	35.04	37.55	18.2125
03/24/2017 11:53:36	6800	40	35.06	37.53	18.425
03/24/2017 11:53:41	6805	39.98	35.06	37.52	19.225
03/24/2017 11:53:46	6810	40.02	35.06	37.54	18.5813
03/24/2017 11:53:51	6815	40.04	35.08	37.56	18.825
03/24/2017 11:53:56	6820	40.06	35.08	37.57	18.5125
03/24/2017 11:54:01	6825	40.04	35.08	37.56	18.3375
03/24/2017 11:54:06	6830	40.04	35.06	37.55	18.7
03/24/2017 11:54:11	6835	40.02	35.06	37.54	19.0313
03/24/2017 11:54:16	6840	39.98	35.06	37.52	18.7875
03/24/2017 11:54:21	6845	39.98	35.06	37.52	18.4375
03/24/2017 11:54:26	6850	40	35.06	37.53	18.5438
03/24/2017 11:54:31	6855	40	35.08	37.54	18.825
03/24/2017 11:54:36	6860	40.02	35.08	37.55	18.1063
03/24/2017 11:54:41	6865	40.06	35.08	37.57	18.4375
03/24/2017 11:54:46	6870	40.02	35.08	37.55	18.4938
03/24/2017 11:54:51	6875	40.04	35.08	37.56	18.825
03/24/2017 11:54:56	6880	40.02	35.08	37.55	19.5563
03/24/2017 11:55:01	6885	40	35.08	37.54	19.0875
03/24/2017 11:55:06	6890	40.02	35.08	37.55	18.35
03/24/2017 11:55:11	6895	39.98	35.08	37.53	18.7188
03/24/2017 11:55:16	6900	39.98	35.08	37.53	18.7188
03/24/2017 11:55:21	6905	40.02	35.08	37.55	18.9625
03/24/2017 11:55:26	6910	39.98	35.08	37.53	18.6875
03/24/2017 11:55:31	6915	39.98	35.08	37.53	18.9125
03/24/2017 11:55:36	6920	40	35.08	37.54	18.2688
03/24/2017 11:55:41	6925	40.06	35.08	37.57	18.1813
03/24/2017 11:55:46	6930	40.04	35.1	37.57	18.2688
03/24/2017 11:55:51	6935	40.1	35.1	37.6	19.2063
03/24/2017 11:55:56	6940	40.04	35.1	37.57	19.175
03/24/2017 11:56:01	6945	40.06	35.1	37.58	19.4188
03/24/2017 11:56:06	6950	40.02	35.1	37.56	18.7188
03/24/2017 11:56:11	6955	39.98	35.1	37.54	18.7875
03/24/2017 11:56:16	6960	39.98	35.1	37.54	19.05
03/24/2017 11:56:21	6965	40	35.1	37.55	18.5438
03/24/2017 11:56:26	6970	40.02	35.1	37.56	18.4563
03/24/2017 11:56:31	6975	40.02	35.1	37.56	18.6313
03/24/2017 11:56:36	6980	40	35.1	37.55	19.0188
03/24/2017 11:56:41	6985	40.02	35.1	37.56	18.7563
03/24/2017 11:56:46	6990	39.98	35.1	37.54	18.3688
03/24/2017 11:56:51	6995	40	35.1	37.55	18.8438
03/24/2017 11:56:56	7000	40.04	35.1	37.57	18.4938
03/24/2017 11:57:01	7005	39.98	35.1	37.54	18.5625
03/24/2017 11:57:06	7010	40.04	35.1	37.57	19.4875
03/24/2017 11:57:11	7015	40.02	35.12	37.57	19.3313
03/24/2017 11:57:16	7020	40	35.12	37.56	18.65
03/24/2017 11:57:21	7025	40.04	35.12	37.58	18.875
03/24/2017 11:57:26	7030	40.02	35.12	37.57	19
03/24/2017 11:57:31	7035	40	35.12	37.56	18.7375
03/24/2017 11:57:36	7040	40.02	35.12	37.57	18.1063
03/24/2017 11:57:41	7045	40.04	35.12	37.58	18.4938
03/24/2017 11:57:46	7050	40	35.12	37.56	18.7
03/24/2017 11:57:51	7055	40.02	35.12	37.57	18.9125
03/24/2017 11:57:56	7060	40	35.12	37.56	18.6875
03/24/2017 11:58:01	7065	39.98	35.12	37.55	19.05
03/24/2017 11:58:06	7070	40.06	35.12	37.59	18.8625
03/24/2017 11:58:11	7075	40.06	35.12	37.59	18.9313
03/24/2017 11:58:16	7080	40	35.12	37.56	18.9313
03/24/2017 11:58:21	7085	40.04	35.12	37.58	18.9125
03/24/2017 11:58:26	7090	40	35.12	37.56	18.6688
03/24/2017 11:58:31	7095	40	35.12	37.56	18.7875
03/24/2017 11:58:36	7100	39.96	35.14	37.55	18.5438
03/24/2017 11:58:41	7105	40.04	35.14	37.59	19.0875
03/24/2017 11:58:46	7110	40.02	35.14	37.58	18.6688
03/24/2017 11:58:51	7115	40.04	35.14	37.59	18.5438
03/24/2017 11:58:56	7120	40.04	35.14	37.59	19
03/24/2017 11:59:01	7125	40.02	35.14	37.58	18.7188
03/24/2017 11:59:06	7130	40.02	35.14	37.58	18.0563
03/24/2017 11:59:11	7135	40.02	35.12	37.57	18.5813
03/24/2017 11:59:16	7140	40	35.12	37.56	18.825
03/24/2017 11:59:21	7145	40.04	35.14	37.59	19.0688
03/24/2017 11:59:26	7150	40.02	35.14	37.58	19
03/24/2017 11:59:31	7155	40.04	35.14	37.59	18.1938
03/24/2017 11:59:36	7160	40	35.14	37.57	19.0313
03/24/2017 11:59:41	7165	39.98	35.16	37.57	19.225
03/24/2017 11:59:46	7170	40.02	35.16	37.59	18.3375
03/24/2017 11:59:51	7175	40.04	35.16	37.6	18.7
03/24/2017 11:59:56	7180	39.98	35.16	37.57	18.4063
03/24/2017 12:00:01	7185	40	35.14	37.57	18.5438
03/24/2017 12:00:06	7190	39.96	35.14	37.55	18.0375
03/24/2017 12:00:11	7195	40	35.16	37.58	18.3688
03/24/2017 12:00:16	7200	40	35.14	37.57	18.3375
03/24/2017 12:00:21	7205	40.02	35.14	37.58	18.7
03/24/2017 12:00:26	7210	40	35.16	37.58	18.9625
03/24/2017 12:00:31	7215	40.04	35.14	37.59	18.3875
03/24/2017 12:00:36	7220	40.06	35.16	37.61	18.475
03/24/2017 12:00:41	7225	40.04	35.16	37.6	18.65
03/24/2017 12:00:46	7230	40.02	35.16	37.59	18.525
03/24/2017 12:00:51	7235	39.98	35.16	37.57	18.6313
03/24/2017 12:00:56	7240	39.98	35.16	37.57	18.65
03/24/2017 12:01:01	7245	39.98	35.16	37.57	18.5438
03/24/2017 12:01:06	7250	40	35.16	37.58	18.7375
03/24/2017 12:01:11	7255	40.04	35.16	37.6	18.9125
03/24/2017 12:01:16	7260	40.04	35.16	37.6	18.8438
03/24/2017 12:01:21	7265	40.04	35.16	37.6	18.35
03/24/2017 12:01:26	7270	40.04	35.16	37.6	18.5813
03/24/2017 12:01:31	7275	40.04	35.16	37.6	19.2938
03/24/2017 12:01:36	7280	39.98	35.16	37.57	18.95
03/24/2017 12:01:41	7285	39.98	35.16	37.57	19.1063
03/24/2017 12:01:46	7290	40	35.16	37.58	18.7188
03/24/2017 12:01:51	7295	39.98	35.18	37.58	19
03/24/2017 12:01:56	7300	40.04	35.18	37.61	19.2625
03/24/2017 12:02:01	7305	40.04	35.18	37.61	18.9813
03/24/2017 12:02:06	7310	40.02	35.18	37.6	18.3875
03/24/2017 12:02:11	7315	40.02	35.18	37.6	18.8625
03/24/2017 12:02:16	7320	40.02	35.18	37.6	18.825
03/24/2017 12:02:21	7325	40	35.18	37.59	18.8063
03/24/2017 12:02:26	7330	39.98	35.18	37.58	19.225
03/24/2017 12:02:31	7335	40.02	35.18	37.6	18.3688
03/24/2017 12:02:36	7340	40	35.18	37.59	19.05
03/24/2017 12:02:41	7345	40.06	35.18	37.62	18.65
03/24/2017 12:02:46	7350	40.04	35.18	37.61	18.6313
03/24/2017 12:02:51	7355	40.1	35.18	37.64	19.2438
03/24/2017 12:02:56	7360	40.04	35.18	37.61	19.0875
03/24/2017 12:03:01	7365	40.02	35.18	37.6	19.1063
03/24/2017 12:03:06	7370	39.98	35.18	37.58	18.875
03/24/2017 12:03:11	7375	39.96	35.18	37.57	18.65
03/24/2017 12:03:16	7380	39.96	35.2	37.58	18.775
03/24/2017 12:03:21	7385	40	35.2	37.6	18.2313
03/24/2017 12:03:26	7390	40.04	35.18	37.61	17.9
03/24/2017 12:03:31	7395	40.02	35.18	37.6	19.1938
03/24/2017 12:03:36	7400	40.02	35.18	37.6	18.4563
03/24/2017 12:03:41	7405	40.02	35.18	37.6	18.3188
03/24/2017 12:03:46	7410	40.06	35.2	37.63	19.225
03/24/2017 12:03:51	7415	40.04	35.18	37.61	19.4875
03/24/2017 12:03:56	7420	40.02	35.18	37.6	19
03/24/2017 12:04:01	7425	40	35.2	37.6	18.775
03/24/2017 12:04:06	7430	40	35.2	37.6	18.5813
03/24/2017 12:04:11	7435	40	35.2	37.6	19.4688
03/24/2017 12:04:16	7440	40	35.2	37.6	19.225
03/24/2017 12:04:21	7445	39.98	35.2	37.59	18.4938
03/24/2017 12:04:26	7450	39.98	35.2	37.59	18.4938
03/24/2017 12:04:31	7455	40.04	35.2	37.62	18.5625
03/24/2017 12:04:36	7460	39.98	35.2	37.59	18.5125
03/24/2017 12:04:41	7465	40	35.2	37.6	19.1563
03/24/2017 12:04:46	7470	40	35.2	37.6	18.8625
03/24/2017 12:04:51	7475	40	35.2	37.6	19.2063
03/24/2017 12:04:56	7480	40.02	35.2	37.61	19.4875
03/24/2017 12:05:01	7485	40.04	35.22	37.63	18.875
03/24/2017 12:05:06	7490	40.02	35.22	37.62	19.0875
03/24/2017 12:05:11	7495	40.04	35.22	37.63	18.95
03/24/2017 12:05:16	7500	40	35.22	37.61	18.8938
03/24/2017 12:05:21	7505	40	35.22	37.61	19.2938
03/24/2017 12:05:26	7510	40.02	35.22	37.62	18.875
03/24/2017 12:05:31	7515	40.02	35.22	37.62	18.5625
03/24/2017 12:05:36	7520	39.96	35.22	37.59	18.5125
03/24/2017 12:05:41	7525	39.98	35.22	37.6	18.7188
03/24/2017 12:05:46	7530	40.08	35.22	37.65	18.3
03/24/2017 12:05:51	7535	40.06	35.22	37.64	18.4938
03/24/2017 12:05:56	7540	40.04	35.22	37.63	18.4063
03/24/2017 12:06:01	7545	40.02	35.22	37.62	18.4938
03/24/2017 12:06:06	7550	39.98	35.22	37.6	18.3375
03/24/2017 12:06:11	7555	40.02	35.22	37.62	18.2813
03/24/2017 12:06:16	7560	40	35.22	37.61	18.6313
03/24/2017 12:06:21	7565	40.02	35.22	37.62	18.3875
03/24/2017 12:06:26	7570	40.02	35.22	37.62	18.3688
03/24/2017 12:06:31	7575	40	35.22	37.61	18.95
03/24/2017 12:06:36	7580	39.98	35.24	37.61	18.7875
03/24/2017 12:06:41	7585	40	35.24	37.62	18.9125
03/24/2017 12:06:46	7590	39.98	35.24	37.61	18.1813
03/24/2017 12:06:51	7595	40.04	35.24	37.64	18.075
03/24/2017 12:06:56	7600	40.06	35.22	37.64	18.6688
03/24/2017 12:07:01	7605	40.02	35.22	37.62	18.5438
03/24/2017 12:07:06	7610	40.04	35.22	37.63	18.3375
03/24/2017 12:07:11	7615	40.04	35.22	37.63	18.0375
03/24/2017 12:07:16	7620	40.06	35.22	37.64	17.8125
03/24/2017 12:07:21	7625	40.02	35.24	37.63	18.3188
03/24/2017 12:07:26	7630	40	35.24	37.62	18.9125
03/24/2017 12:07:31	7635	39.98	35.24	37.61	18.7
03/24/2017 12:07:36	7640	39.96	35.24	37.6	18.6313
03/24/2017 12:07:41	7645	40.02	35.24	37.63	17.8438
03/24/2017 12:07:46	7650	40.08	35.24	37.66	18.0375
03/24/2017 12:07:51	7655	40.06	35.24	37.65	18.7375
03/24/2017 12:07:56	7660	40.06	35.24	37.65	18.5125
03/24/2017 12:08:01	7665	40.02	35.24	37.63	18.475
03/24/2017 12:08:06	7670	40.02	35.24	37.63	19.2625
03/24/2017 12:08:11	7675	39.96	35.24	37.6	18.7375
03/24/2017 12:08:16	7680	39.98	35.24	37.61	18.3875
03/24/2017 12:08:21	7685	39.96	35.24	37.6	19.05
03/24/2017 12:08:26	7690	39.98	35.24	37.61	18.5125
03/24/2017 12:08:31	7695	40.02	35.24	37.63	19.05
03/24/2017 12:08:36	7700	40.08	35.24	37.66	18.825
03/24/2017 12:08:41	7705	40.06	35.24	37.65	19.175
03/24/2017 12:08:46	7710	40.02	35.24	37.63	18.8438
03/24/2017 12:08:51	7715	40.02	35.24	37.63	18.8625
03/24/2017 12:08:56	7720	39.98	35.26	37.62	19.4
03/24/2017 12:09:01	7725	39.96	35.26	37.61	19.05
03/24/2017 12:09:06	7730	40	35.26	37.63	18.475
03/24/2017 12:09:11	7735	40	35.26	37.63	17.9
03/24/2017 12:09:16	7740	39.98	35.26	37.62	18.8438
03/24/2017 12:09:21	7745	40.04	35.26	37.65	18.125
03/24/2017 12:09:26	7750	40.04	35.26	37.65	18.3
03/24/2017 12:09:31	7755	39.98	35.26	37.62	18.525
03/24/2017 12:09:36	7760	40.02	35.26	37.64	18.4063
03/24/2017 12:09:41	7765	40.04	35.26	37.65	19.175
03/24/2017 12:09:46	7770	40.04	35.26	37.65	19.05
03/24/2017 12:09:51	7775	40.04	35.26	37.65	19.4688
03/24/2017 12:09:56	7780	40.02	35.26	37.64	19.1063
03/24/2017 12:10:01	7785	39.96	35.26	37.61	18.6313
03/24/2017 12:10:06	7790	39.98	35.26	37.62	18.5438
03/24/2017 12:10:11	7795	40.02	35.26	37.64	19.0188
03/24/2017 12:10:16	7800	40.02	35.26	37.64	18.95
03/24/2017 12:10:21	7805	40.04	35.26	37.65	18.875
03/24/2017 12:10:26	7810	40.04	35.26	37.65	19.175
03/24/2017 12:10:31	7815	40	35.26	37.63	18.875
03/24/2017 12:10:36	7820	40.02	35.26	37.64	18.5125
03/24/2017 12:10:41	7825	40.02	35.26	37.64	18.5813
03/24/2017 12:10:46	7830	40	35.28	37.64	18.6688
03/24/2017 12:10:51	7835	39.98	35.28	37.63	18.7
03/24/2017 12:10:56	7840	40.04	35.28	37.66	18.5438
03/24/2017 12:11:01	7845	40	35.28	37.64	19.2625
03/24/2017 12:11:06	7850	40	35.28	37.64	19.0688
03/24/2017 12:11:11	7855	40.02	35.28	37.65	18.7875
03/24/2017 12:11:16	7860	40.02	35.28	37.65	18.425
03/24/2017 12:11:21	7865	40.02	35.28	37.65	18.35
03/24/2017 12:11:26	7870	40.06	35.28	37.67	18.825
03/24/2017 12:11:31	7875	40.06	35.28	37.67	18.6
03/24/2017 12:11:36	7880	40.02	35.28	37.65	18.9125
03/24/2017 12:11:41	7885	39.98	35.28	37.63	18.6
03/24/2017 12:11:46	7890	39.98	35.28	37.63	19.3688
03/24/2017 12:11:51	7895	40	35.28	37.64	18.9625
03/24/2017 12:11:56	7900	39.98	35.28	37.63	18.525
03/24/2017 12:12:01	7905	39.94	35.28	37.61	18.5125
03/24/2017 12:12:06	7910	40	35.28	37.64	18.3
03/24/2017 12:12:11	7915	40.02	35.28	37.65	18.425
03/24/2017 12:12:16	7920	40.04	35.28	37.66	18.9813
03/24/2017 12:12:21	7925	40.02	35.28	37.65	19.2813
03/24/2017 12:12:26	7930	40.06	35.3	37.68	18.8625
03/24/2017 12:12:31	7935	39.98	35.3	37.64	18.7188
03/24/2017 12:12:36	7940	40.04	35.3	37.67	18.1438
03/24/2017 12:12:41	7945	40	35.3	37.65	18.7375
03/24/2017 12:12:46	7950	39.96	35.28	37.62	18.825
03/24/2017 12:12:51	7955	39.94	35.28	37.61	18.6875
03/24/2017 12:12:56	7960	39.96	35.28	37.62	18.7
03/24/2017 12:13:01	7965	40	35.28	37.64	18.7188
03/24/2017 12:13:06	7970	40.02	35.3	37.66	19.0688
03/24/2017 12:13:11	7975	40	35.3	37.65	19.4
03/24/2017 12:13:16	7980	40.04	35.3	37.67	19.1375
03/24/2017 12:13:21	7985	40	35.3	37.65	18.9813
03/24/2017 12:13:26	7990	40	35.3	37.65	18.7188
03/24/2017 12:13:31	7995	40.02	35.3	37.66	18.2688
03/24/2017 12:13:36	8000	40.04	35.3	37.67	17.9313
03/24/2017 12:13:41	8005	39.94	35.3	37.62	18.4063
03/24/2017 12:13:46	8010	39.98	35.3	37.64	18.5625
03/24/2017 12:13:51	8015	39.98	35.3	37.64	18.875
03/24/2017 12:13:56	8020	40	35.3	37.65	19.2625
03/24/2017 12:14:01	8025	39.94	35.3	37.62	18.9125
03/24/2017 12:14:06	8030	39.98	35.3	37.64	18.825
03/24/2017 12:14:11	8035	40	35.3	37.65	18.6688
03/24/2017 12:14:16	8040	40	35.3	37.65	18.95
03/24/2017 12:14:21	8045	40.02	35.3	37.66	18.6313
03/24/2017 12:14:26	8050	40.02	35.32	37.67	18.2813
03/24/2017 12:14:31	8055	40.02	35.3	37.66	18.4938
03/24/2017 12:14:36	8060	40.04	35.3	37.67	18.6688
03/24/2017 12:14:41	8065	39.98	35.3	37.64	18.875
03/24/2017 12:14:46	8070	39.98	35.3	37.64	18.825
03/24/2017 12:14:51	8075	39.98	35.32	37.65	19.0688
03/24/2017 12:14:56	8080	40	35.32	37.66	18.7875
03/24/2017 12:15:01	8085	40	35.32	37.66	18.9313
03/24/2017 12:15:06	8090	40.02	35.32	37.67	18.2688
03/24/2017 12:15:11	8095	39.98	35.32	37.65	19.05
03/24/2017 12:15:16	8100	40.06	35.32	37.69	18.4563
03/24/2017 12:15:21	8105	40.04	35.32	37.68	18.65
03/24/2017 12:15:26	8110	40.06	35.32	37.69	18.6875
03/24/2017 12:15:31	8115	40	35.32	37.66	18.9625
03/24/2017 12:15:36	8120	39.98	35.32	37.65	18.475
03/24/2017 12:15:41	8125	40	35.3	37.65	18.525
03/24/2017 12:15:46	8130	39.98	35.3	37.64	18.7875
03/24/2017 12:15:51	8135	40	35.3	37.65	18.1625
03/24/2017 12:15:56	8140	40.04	35.32	37.68	18.8938
03/24/2017 12:16:01	8145	40	35.32	37.66	18.8438
03/24/2017 12:16:06	8150	40.02	35.32	37.67	19.0188
03/24/2017 12:16:11	8155	40.04	35.32	37.68	18.5813
03/24/2017 12:16:16	8160	40.02	35.32	37.67	18.4375
03/24/2017 12:16:21	8165	40.02	35.32	37.67	18.6125
03/24/2017 12:16:26	8170	40	35.32	37.66	18.7563
03/24/2017 12:16:31	8175	40.02	35.32	37.67	19.1063
03/24/2017 12:16:36	8180	40.02	35.32	37.67	18.4063
03/24/2017 12:16:41	8185	40.02	35.32	37.67	19.05
03/24/2017 12:16:46	8190	40	35.32	37.66	18.7563
03/24/2017 12:16:51	8195	39.98	35.32	37.65	18.5625
03/24/2017 12:16:56	8200	40.02	35.32	37.67	18.35
03/24/2017 12:17:01	8205	40.02	35.32	37.67	18.475
03/24/2017 12:17:06	8210	40.06	35.32	37.69	18.5125
03/24/2017 12:17:11	8215	40.06	35.32	37.69	18.7563
03/24/2017 12:17:16	8220	40	35.32	37.66	18.7875
03/24/2017 12:17:21	8225	40	35.32	37.66	18.3375
03/24/2017 12:17:26	8230	40.04	35.32	37.68	18.9125
03/24/2017 12:17:31	8235	39.98	35.32	37.65	18.525
03/24/2017 12:17:36	8240	39.94	35.32	37.63	18.25
03/24/2017 12:17:41	8245	40.02	35.32	37.67	18.1813
03/24/2017 12:17:46	8250	40.04	35.32	37.68	18.475
03/24/2017 12:17:51	8255	40.02	35.32	37.67	18.4375
03/24/2017 12:17:56	8260	39.98	35.32	37.65	18.0563
03/24/2017 12:18:01	8265	39.98	35.32	37.65	18.125
03/24/2017 12:18:06	8270	40.04	35.32	37.68	18.5625
03/24/2017 12:18:11	8275	40.02	35.34	37.68	18.525
03/24/2017 12:18:16	8280	40.02	35.34	37.68	18.9813
03/24/2017 12:18:21	8285	40.02	35.34	37.68	18.7563
03/24/2017 12:18:26	8290	40.02	35.34	37.68	18.9313
03/24/2017 12:18:31	8295	39.96	35.34	37.65	18.4375
03/24/2017 12:18:36	8300	39.98	35.34	37.66	18.4375
03/24/2017 12:18:41	8305	40.02	35.34	37.68	18.4563
03/24/2017 12:18:46	8310	40.02	35.34	37.68	18.525
03/24/2017 12:18:51	8315	40.04	35.34	37.69	18.6313
03/24/2017 12:18:56	8320	40.02	35.34	37.68	18.2688
03/24/2017 12:19:01	8325	39.98	35.34	37.66	18.8063
03/24/2017 12:19:06	8330	40.02	35.34	37.68	19.2625
03/24/2017 12:19:11	8335	40	35.36	37.68	19.175
03/24/2017 12:19:16	8340	39.94	35.36	37.65	18.4375
03/24/2017 12:19:21	8345	39.98	35.34	37.66	18.4063
03/24/2017 12:19:26	8350	39.98	35.34	37.66	18.425
03/24/2017 12:19:31	8355	40.06	35.34	37.7	18.9125
03/24/2017 12:19:36	8360	40.06	35.34	37.7	18.4375
03/24/2017 12:19:41	8365	40.04	35.34	37.69	18.65
03/24/2017 12:19:46	8370	40.04	35.34	37.69	18.5813
03/24/2017 12:19:51	8375	40.02	35.36	37.69	18.7
03/24/2017 12:19:56	8380	40.04	35.36	37.7	18.4063
03/24/2017 12:20:01	8385	40.02	35.36	37.69	18.7563
03/24/2017 12:20:06	8390	39.98	35.36	37.67	19.575
03/24/2017 12:20:11	8395	40	35.36	37.68	18.9813
03/24/2017 12:20:16	8400	39.98	35.36	37.67	18.7375
03/24/2017 12:20:21	8405	39.98	35.36	37.67	18.2125
03/24/2017 12:20:26	8410	39.98	35.36	37.67	18.6875
03/24/2017 12:20:31	8415	40.04	35.36	37.7	18.7563
03/24/2017 12:20:36	8420	40.1	35.36	37.73	19.2813
03/24/2017 12:20:41	8425	40.04	35.36	37.7	18.9125
03/24/2017 12:20:46	8430	40.02	35.36	37.69	18.9813
03/24/2017 12:20:51	8435	40.04	35.36	37.7	19.1375
03/24/2017 12:20:56	8440	40	35.36	37.68	18.9313
03/24/2017 12:21:01	8445	39.98	35.38	37.68	19.1375
03/24/2017 12:21:06	8450	40.02	35.36	37.69	18.775
03/24/2017 12:21:11	8455	40.04	35.36	37.7	18.9813
03/24/2017 12:21:16	8460	40.02	35.36	37.69	18.1063
03/24/2017 12:21:21	8465	40.02	35.36	37.69	18.9625
03/24/2017 12:21:26	8470	40.02	35.36	37.69	18.5125
03/24/2017 12:21:31	8475	39.98	35.36	37.67	18.6313
03/24/2017 12:21:36	8480	40.02	35.36	37.69	18.9125
03/24/2017 12:21:41	8485	40.02	35.36	37.69	18.35
03/24/2017 12:21:46	8490	39.98	35.36	37.67	18.1938
03/24/2017 12:21:51	8495	39.98	35.36	37.67	18.7563
03/24/2017 12:21:56	8500	40.04	35.38	37.71	19.6813
03/24/2017 12:22:01	8505	40.04	35.38	37.71	18.7875
03/24/2017 12:22:06	8510	40	35.38	37.69	19.4375
03/24/2017 12:22:11	8515	40.02	35.38	37.7	18.8063
03/24/2017 12:22:16	8520	40.02	35.36	37.69	19.0313
03/24/2017 12:22:21	8525	40.02	35.38	37.7	18.5438
03/24/2017 12:22:26	8530	40.02	35.38	37.7	17.8438
03/24/2017 12:22:31	8535	40.04	35.38	37.71	18.3875
03/24/2017 12:22:36	8540	40	35.38	37.69	18.5625
03/24/2017 12:22:41	8545	40.02	35.38	37.7	18.8625
03/24/2017 12:22:46	8550	40.02	35.38	37.7	18.3375
03/24/2017 12:22:51	8555	40.02	35.38	37.7	18.6313
03/24/2017 12:22:56	8560	40.04	35.38	37.71	18.6313
03/24/2017 12:23:01	8565	40	35.38	37.69	19.0313
03/24/2017 12:23:06	8570	40	35.38	37.69	18.3
03/24/2017 12:23:11	8575	40.02	35.38	37.7	18.125
03/24/2017 12:23:16	8580	40	35.38	37.69	18.0375
03/24/2017 12:23:21	8585	40	35.38	37.69	18.3688
03/24/2017 12:23:26	8590	39.98	35.38	37.68	18.525
03/24/2017 12:23:31	8595	40.04	35.38	37.71	18.775
03/24/2017 12:23:36	8600	40.02	35.4	37.71	18.5813
03/24/2017 12:23:41	8605	40	35.4	37.7	18.475
03/24/2017 12:23:46	8610	40	35.4	37.7	18.3375
03/24/2017 12:23:51	8615	40.04	35.4	37.72	18.0188
03/24/2017 12:23:56	8620	40.02	35.38	37.7	18.3
03/24/2017 12:24:01	8625	40.02	35.38	37.7	18.5813
03/24/2017 12:24:06	8630	39.98	35.38	37.68	18.5813
03/24/2017 12:24:11	8635	40.02	35.38	37.7	18.65
03/24/2017 12:24:16	8640	40	35.4	37.7	18.875
03/24/2017 12:24:21	8645	40	35.4	37.7	18.65
03/24/2017 12:24:26	8650	39.98	35.4	37.69	18.6313
03/24/2017 12:24:31	8655	40	35.4	37.7	19.2438
03/24/2017 12:24:36	8660	40.02	35.4	37.71	18.9313
03/24/2017 12:24:41	8665	40.02	35.4	37.71	19.0688
03/24/2017 12:24:46	8670	40	35.4	37.7	19.05
03/24/2017 12:24:51	8675	40	35.4	37.7	19.0188
03/24/2017 12:24:56	8680	40.02	35.4	37.71	18.9125
03/24/2017 12:25:01	8685	40.02	35.4	37.71	18.7875
03/24/2017 12:25:06	8690	40.04	35.4	37.72	18.525
03/24/2017 12:25:11	8695	39.96	35.4	37.68	18.3875
03/24/2017 12:25:16	8700	40	35.4	37.7	18.6875
03/24/2017 12:25:21	8705	40.02	35.4	37.71	18.9125
03/24/2017 12:25:26	8710	40.02	35.4	37.71	18.35
03/24/2017 12:25:31	8715	40.06	35.4	37.73	17.9313
03/24/2017 12:25:36	8720	40	35.4	37.7	18.1063
03/24/2017 12:25:41	8725	40.02	35.4	37.71	18.9625
03/24/2017 12:25:46	8730	40.02	35.4	37.71	18.8438
03/24/2017 12:25:51	8735	40	35.4	37.7	19.1563
03/24/2017 12:25:56	8740	40.02	35.42	37.72	19.5938
03/24/2017 12:26:01	8745	40.02	35.42	37.72	18.5625
03/24/2017 12:26:06	8750	40.02	35.42	37.72	18.6313
03/24/2017 12:26:11	8755	40.02	35.42	37.72	19.2938
03/24/2017 12:26:16	8760	40	35.42	37.71	19.35
03/24/2017 12:26:21	8765	40.06	35.42	37.74	19.1563
03/24/2017 12:26:26	8770	40.06	35.42	37.74	18.9813
03/24/2017 12:26:31	8775	40.02	35.42	37.72	18.9125
03/24/2017 12:26:36	8780	40.02	35.42	37.72	18.8625
03/24/2017 12:26:41	8785	40.04	35.42	37.73	18.875
03/24/2017 12:26:46	8790	40	35.42	37.71	18.6688
03/24/2017 12:26:51	8795	40.02	35.42	37.72	18.6
03/24/2017 12:26:56	8800	39.98	35.42	37.7	18.7563
03/24/2017 12:27:01	8805	39.96	35.42	37.69	18.4938
03/24/2017 12:27:06	8810	40.02	35.42	37.72	18.4375
03/24/2017 12:27:11	8815	40	35.42	37.71	18.7875
03/24/2017 12:27:16	8820	40.04	35.42	37.73	18.6125
03/24/2017 12:27:21	8825	40.04	35.42	37.73	18.425
03/24/2017 12:27:26	8830	40.06	35.42	37.74	19.2938
03/24/2017 12:27:31	8835	40.02	35.42	37.72	19.3313
03/24/2017 12:27:36	8840	40.08	35.42	37.75	19.225
03/24/2017 12:27:41	8845	40.06	35.42	37.74	18.95
03/24/2017 12:27:46	8850	39.98	35.42	37.7	18.5438
03/24/2017 12:27:51	8855	39.96	35.42	37.69	19.1063
03/24/2017 12:27:56	8860	39.94	35.42	37.68	19.0688
03/24/2017 12:28:01	8865	40.02	35.42	37.72	19.2063
03/24/2017 12:28:06	8870	40	35.42	37.71	19.0188
03/24/2017 12:28:11	8875	40	35.42	37.71	18.1625
03/24/2017 12:28:16	8880	40.02	35.42	37.72	19.2625
03/24/2017 12:28:21	8885	40.04	35.42	37.73	18.6125
03/24/2017 12:28:26	8890	40	35.42	37.71	18.4938
03/24/2017 12:28:31	8895	40.06	35.42	37.74	18.6125
03/24/2017 12:28:36	8900	40.06	35.42	37.74	18.825
03/24/2017 12:28:41	8905	40.06	35.42	37.74	18.425
03/24/2017 12:28:46	8910	40	35.42	37.71	18.5438
03/24/2017 12:28:51	8915	40	35.44	37.72	19.1063
03/24/2017 12:28:56	8920	39.96	35.42	37.69	18.9813
03/24/2017 12:29:01	8925	39.98	35.42	37.7	18.825
03/24/2017 12:29:06	8930	40.02	35.44	37.73	19.175
03/24/2017 12:29:11	8935	39.98	35.44	37.71	19.2438
03/24/2017 12:29:16	8940	40	35.44	37.72	19.1938
03/24/2017 12:29:21	8945	40.08	35.44	37.76	19.0313
03/24/2017 12:29:26	8950	40.06	35.44	37.75	18.7375
03/24/2017 12:29:31	8955	40.02	35.44	37.73	18.0563
03/24/2017 12:29:36	8960	40.02	35.44	37.73	18.4563
03/24/2017 12:29:41	8965	40.02	35.44	37.73	18.35
03/24/2017 12:29:46	8970	39.96	35.44	37.7	18.6875
03/24/2017 12:29:51	8975	39.98	35.44	37.71	18.8063
03/24/2017 12:29:56	8980	39.98	35.44	37.71	19.05
03/24/2017 12:30:01	8985	39.98	35.44	37.71	18.3875
03/24/2017 12:30:06	8990	40	35.44	37.72	18.8438
03/24/2017 12:30:11	8995	40.02	35.44	37.73	19
03/24/2017 12:30:16	9000	40.06	35.44	37.75	18.875
03/24/2017 12:30:21	9005	40	35.44	37.72	18.25
03/24/2017 12:30:26	9010	39.96	35.44	37.7	18.4375
03/24/2017 12:30:31	9015	39.98	35.44	37.71	18.9625
03/24/2017 12:30:36	9020	40.06	35.44	37.75	18.7188
03/24/2017 12:30:41	9025	40.06	35.44	37.75	18.475
03/24/2017 12:30:46	9030	40.06	35.44	37.75	18.3875
03/24/2017 12:30:51	9035	40.1	35.44	37.77	18.8438
03/24/2017 12:30:56	9040	40.1	35.44	37.77	18.3188
03/24/2017 12:31:01	9045	40.06	35.44	37.75	18.0063
03/24/2017 12:31:06	9050	40	35.46	37.73	18.25
03/24/2017 12:31:11	9055	39.98	35.46	37.72	18.125
03/24/2017 12:31:16	9060	39.94	35.46	37.7	18.775
03/24/2017 12:31:21	9065	39.98	35.46	37.72	18.7188
03/24/2017 12:31:26	9070	40.02	35.46	37.74	18.8063
03/24/2017 12:31:31	9075	40.02	35.46	37.74	18.425
03/24/2017 12:31:36	9080	40.08	35.46	37.77	18.8938
03/24/2017 12:31:41	9085	40.02	35.44	37.73	18.8938
03/24/2017 12:31:46	9090	40.04	35.44	37.74	18.0375
03/24/2017 12:31:51	9095	40.02	35.44	37.73	18.7375
03/24/2017 12:31:56	9100	40	35.44	37.72	19.05
03/24/2017 12:32:01	9105	39.98	35.46	37.72	18.8063
03/24/2017 12:32:06	9110	40	35.46	37.73	18.4375
03/24/2017 12:32:11	9115	40.06	35.46	37.76	18.5438
03/24/2017 12:32:16	9120	40.02	35.46	37.74	18.7375
03/24/2017 12:32:21	9125	40	35.46	37.73	18.6875
03/24/2017 12:32:26	9130	40	35.46	37.73	18.65
03/24/2017 12:32:31	9135	40	35.46	37.73	18.5125
03/24/2017 12:32:36	9140	40.02	35.46	37.74	18.825
03/24/2017 12:32:41	9145	40.06	35.46	37.76	18.825
03/24/2017 12:32:46	9150	40.04	35.46	37.75	19.2938
03/24/2017 12:32:51	9155	40.02	35.46	37.74	18.8063
03/24/2017 12:32:56	9160	40.02	35.46	37.74	18.7875
03/24/2017 12:33:01	9165	40.02	35.46	37.74	18.35
03/24/2017 12:33:06	9170	40	35.46	37.73	18.5438
03/24/2017 12:33:11	9175	40.02	35.46	37.74	18.5625
03/24/2017 12:33:16	9180	40.02	35.48	37.75	18.6
03/24/2017 12:33:21	9185	39.98	35.48	37.73	19.3313
03/24/2017 12:33:26	9190	40	35.46	37.73	19.6813
03/24/2017 12:33:31	9195	40	35.46	37.73	18.6313
03/24/2017 12:33:36	9200	40.02	35.46	37.74	18.5125
03/24/2017 12:33:41	9205	40.04	35.46	37.75	19
03/24/2017 12:33:46	9210	40.04	35.46	37.75	18.5813
03/24/2017 12:33:51	9215	40.04	35.46	37.75	18.3688
03/24/2017 12:33:56	9220	40.02	35.46	37.74	18.7563
03/24/2017 12:34:01	9225	40	35.48	37.74	19.0313
03/24/2017 12:34:06	9230	39.96	35.46	37.71	18.1813
03/24/2017 12:34:11	9235	40	35.46	37.73	18.2313
03/24/2017 12:34:16	9240	40	35.46	37.73	19.2063
03/24/2017 12:34:21	9245	40.02	35.48	37.75	19.4875
03/24/2017 12:34:26	9250	40.04	35.48	37.76	18.8625
03/24/2017 12:34:31	9255	40.04	35.48	37.76	18.9125
03/24/2017 12:34:36	9260	40.08	35.48	37.78	18.5625
03/24/2017 12:34:41	9265	40.02	35.5	37.76	18.4938
03/24/2017 12:34:46	9270	40	35.5	37.75	18.0188
03/24/2017 12:34:51	9275	39.96	35.48	37.72	18.1938
03/24/2017 12:34:56	9280	39.96	35.48	37.72	19.1063
03/24/2017 12:35:01	9285	39.96	35.48	37.72	18.8625
03/24/2017 12:35:06	9290	39.98	35.48	37.73	19.225
03/24/2017 12:35:11	9295	39.98	35.48	37.73	19.1188
03/24/2017 12:35:16	9300	40.04	35.48	37.76	18.8063
03/24/2017 12:35:21	9305	40.06	35.48	37.77	19.4875
03/24/2017 12:35:26	9310	40.12	35.48	37.8	19.0188
03/24/2017 12:35:31	9315	40.08	35.48	37.78	19.1375
03/24/2017 12:35:36	9320	40.08	35.48	37.78	18.775
03/24/2017 12:35:41	9325	40.02	35.48	37.75	18.8625
03/24/2017 12:35:46	9330	39.98	35.48	37.73	18.425
03/24/2017 12:35:51	9335	39.96	35.48	37.72	18.2688
03/24/2017 12:35:56	9340	39.96	35.48	37.72	18.775
03/24/2017 12:36:01	9345	39.96	35.48	37.72	18.65
03/24/2017 12:36:06	9350	40.02	35.48	37.75	18.7188
03/24/2017 12:36:11	9355	40.06	35.48	37.77	18.7
03/24/2017 12:36:16	9360	40.1	35.48	37.79	19.1563
03/24/2017 12:36:21	9365	40.04	35.48	37.76	19.225
03/24/2017 12:36:26	9370	40.02	35.48	37.75	18.4063
03/24/2017 12:36:31	9375	40.02	35.5	37.76	18.6875
03/24/2017 12:36:36	9380	39.96	35.5	37.73	18.65
03/24/2017 12:36:41	9385	39.96	35.5	37.73	18.9125
03/24/2017 12:36:46	9390	39.98	35.5	37.74	18.7875
03/24/2017 12:36:51	9395	40.02	35.5	37.76	18.25
03/24/2017 12:36:56	9400	40.06	35.5	37.78	18.9313
03/24/2017 12:37:01	9405	40.08	35.5	37.79	18.9313
03/24/2017 12:37:06	9410	40.04	35.5	37.77	19.1563
03/24/2017 12:37:11	9415	40.02	35.5	37.76	19.3688
03/24/2017 12:37:16	9420	40	35.5	37.75	18.9625
03/24/2017 12:37:21	9425	40	35.5	37.75	18.8063
03/24/2017 12:37:26	9430	40	35.5	37.75	18.9313
03/24/2017 12:37:31	9435	39.98	35.5	37.74	18.525
03/24/2017 12:37:36	9440	40.02	35.5	37.76	18.7188
03/24/2017 12:37:41	9445	40.02	35.5	37.76	18.8625
03/24/2017 12:37:46	9450	40.06	35.5	37.78	18.6125
03/24/2017 12:37:51	9455	40.04	35.48	37.76	19.05
03/24/2017 12:37:56	9460	40	35.48	37.74	19.0313
03/24/2017 12:38:01	9465	40	35.5	37.75	18.825
03/24/2017 12:38:06	9470	40.06	35.5	37.78	18.6313
03/24/2017 12:38:11	9475	40.02	35.5	37.76	18.5813
03/24/2017 12:38:16	9480	40	35.5	37.75	19.2438
03/24/2017 12:38:21	9485	39.98	35.5	37.74	19.1063
03/24/2017 12:38:26	9490	40.02	35.52	37.77	19.2063
03/24/2017 12:38:31	9495	40.02	35.5	37.76	19.3125
03/24/2017 12:38:36	9500	40	35.5	37.75	19.4688
03/24/2017 12:38:41	9505	40.02	35.5	37.76	18.875
03/24/2017 12:38:46	9510	39.98	35.5	37.74	19.0688
03/24/2017 12:38:51	9515	40.04	35.5	37.77	19.5563
03/24/2017 12:38:56	9520	40.02	35.5	37.76	19.2063
03/24/2017 12:39:01	9525	40.06	35.5	37.78	18.825
03/24/2017 12:39:06	9530	40	35.5	37.75	18.9813
03/24/2017 12:39:11	9535	40	35.52	37.76	19
03/24/2017 12:39:16	9540	40	35.52	37.76	19.5438
03/24/2017 12:39:21	9545	40	35.52	37.76	18.525
03/24/2017 12:39:26	9550	40.02	35.52	37.77	18.3875
03/24/2017 12:39:31	9555	40.02	35.52	37.77	19.2438
03/24/2017 12:39:36	9560	40.04	35.5	37.77	18.6313
03/24/2017 12:39:41	9565	40.06	35.5	37.78	18.4375
03/24/2017 12:39:46	9570	40.04	35.5	37.77	18.5438
03/24/2017 12:39:51	9575	40	35.5	37.75	19.05
03/24/2017 12:39:56	9580	39.98	35.52	37.75	19.0688
03/24/2017 12:40:01	9585	40	35.52	37.76	18.4938
03/24/2017 12:40:06	9590	39.96	35.52	37.74	18.6688
03/24/2017 12:40:11	9595	39.98	35.52	37.75	18.6875
03/24/2017 12:40:16	9600	40.02	35.52	37.77	18.4563
03/24/2017 12:40:21	9605	40.02	35.52	37.77	18.425
03/24/2017 12:40:26	9610	40.04	35.52	37.78	19.0688
03/24/2017 12:40:31	9615	40.04	35.52	37.78	18.9813
03/24/2017 12:40:36	9620	40.02	35.52	37.77	18.8938
03/24/2017 12:40:41	9625	40	35.52	37.76	19
03/24/2017 12:40:46	9630	40	35.52	37.76	18.65
03/24/2017 12:40:51	9635	40.02	35.52	37.77	18.825
03/24/2017 12:40:56	9640	40.02	35.52	37.77	18.875
03/24/2017 12:41:01	9645	40.02	35.52	37.77	19.5563
03/24/2017 12:41:06	9650	40.04	35.52	37.78	18.9813
03/24/2017 12:41:11	9655	40.04	35.52	37.78	18.3875
03/24/2017 12:41:16	9660	40.04	35.52	37.78	19.1188
03/24/2017 12:41:21	9665	40	35.52	37.76	19.6313
03/24/2017 12:41:26	9670	40	35.52	37.76	19.1188
03/24/2017 12:41:31	9675	39.98	35.52	37.75	18.3375
03/24/2017 12:41:36	9680	39.96	35.52	37.74	18.4063
03/24/2017 12:41:41	9685	39.98	35.52	37.75	19
03/24/2017 12:41:46	9690	40.04	35.52	37.78	18.65
03/24/2017 12:41:51	9695	40.04	35.52	37.78	18.0063
03/24/2017 12:41:56	9700	40.08	35.52	37.8	18.475
03/24/2017 12:42:01	9705	40.06	35.52	37.79	18.825
03/24/2017 12:42:06	9710	40.02	35.52	37.77	18.475
03/24/2017 12:42:11	9715	39.98	35.52	37.75	18.4938
03/24/2017 12:42:16	9720	39.94	35.52	37.73	18.7375
03/24/2017 12:42:21	9725	39.98	35.52	37.75	18.4938
03/24/2017 12:42:26	9730	40.02	35.52	37.77	18.2125
03/24/2017 12:42:31	9735	40.06	35.52	37.79	18.5438
03/24/2017 12:42:36	9740	40.04	35.52	37.78	19.575
03/24/2017 12:42:41	9745	40.06	35.54	37.8	19.1938
03/24/2017 12:42:46	9750	40.02	35.54	37.78	18.7375
03/24/2017 12:42:51	9755	39.96	35.54	37.75	18.9813
03/24/2017 12:42:56	9760	40	35.54	37.77	19.4688
03/24/2017 12:43:01	9765	39.98	35.54	37.76	18.6125
03/24/2017 12:43:06	9770	39.98	35.52	37.75	18.4375
03/24/2017 12:43:11	9775	40	35.54	37.77	18.8063
03/24/2017 12:43:16	9780	39.98	35.54	37.76	19.225
03/24/2017 12:43:21	9785	40.04	35.54	37.79	19
03/24/2017 12:43:26	9790	40.08	35.54	37.81	19.4563
03/24/2017 12:43:31	9795	40.06	35.54	37.8	18.775
03/24/2017 12:43:36	9800	40.02	35.54	37.78	18.875
03/24/2017 12:43:41	9805	40	35.54	37.77	18.3875
03/24/2017 12:43:46	9810	39.98	35.54	37.76	18.6125
03/24/2017 12:43:51	9815	39.98	35.54	37.76	19.2063
03/24/2017 12:43:56	9820	39.96	35.54	37.75	18.9625
03/24/2017 12:44:01	9825	39.98	35.54	37.76	18.5625
03/24/2017 12:44:06	9830	40.04	35.54	37.79	18.4938
03/24/2017 12:44:11	9835	40.04	35.54	37.79	19.0688
03/24/2017 12:44:16	9840	40.04	35.54	37.79	18.775
03/24/2017 12:44:21	9845	40.08	35.54	37.81	19
03/24/2017 12:44:26	9850	40.04	35.54	37.79	18.6688
03/24/2017 12:44:31	9855	39.98	35.54	37.76	18.825
03/24/2017 12:44:36	9860	40	35.54	37.77	18.6688
03/24/2017 12:44:41	9865	39.98	35.54	37.76	18.6313
03/24/2017 12:44:46	9870	39.96	35.54	37.75	18.9313
03/24/2017 12:44:51	9875	39.96	35.54	37.75	19.0875
03/24/2017 12:44:56	9880	40.04	35.54	37.79	18.9813
03/24/2017 12:45:01	9885	40.04	35.54	37.79	18.6125
03/24/2017 12:45:06	9890	40.04	35.54	37.79	18.65
03/24/2017 12:45:11	9895	40.06	35.54	37.8	19.0313
03/24/2017 12:45:16	9900	40.04	35.54	37.79	18.9313
03/24/2017 12:45:21	9905	39.98	35.54	37.76	18.5625
03/24/2017 12:45:26	9910	39.96	35.54	37.75	18.8938
03/24/2017 12:45:31	9915	39.98	35.54	37.76	18.6875
03/24/2017 12:45:36	9920	40	35.56	37.78	18.8938
03/24/2017 12:45:41	9925	40	35.56	37.78	18.6875
03/24/2017 12:45:46	9930	40.04	35.56	37.8	18.8938
03/24/2017 12:45:51	9935	40.02	35.56	37.79	18.525
03/24/2017 12:45:56	9940	40	35.56	37.78	18.3
03/24/2017 12:46:01	9945	40.02	35.54	37.78	18.525
03/24/2017 12:46:06	9950	40.02	35.54	37.78	18.3375
03/24/2017 12:46:11	9955	40.04	35.54	37.79	18.7563
03/24/2017 12:46:16	9960	40	35.56	37.78	18.475
03/24/2017 12:46:21	9965	40	35.56	37.78	18.7375
03/24/2017 12:46:26	9970	40.02	35.56	37.79	19.7875
03/24/2017 12:46:31	9975	40	35.56	37.78	18.9313
03/24/2017 12:46:36	9980	40.02	35.56	37.79	18.425
03/24/2017 12:46:41	9985	40.02	35.56	37.79	18.6
03/24/2017 12:46:46	9990	40.04	35.56	37.8	18.2688
[truncated: 101,682 more rows]
